# Supplementary material for: Sex differences in the early life stages of the salmon louse Lepeophtheirus salmonis (Copepoda: Caligidae)
Source: PLoS One. 2022 Mar 31;17(3):e0266022. doi: 10.1371/journal.pone.0266022 (PMC8970357; doi:10.1371/journal.pone.0266022)
Supplement: S1 Table — (XLSX) [file pone.0266022.s004.xlsx]

## Sheet: Sheet1
	qpCR primers
	EMLSAG00000000026	TGGATCCCACTCCAGTCAAA	GCGGCAGTATGTGCATGAAT
	EMLSAG00000002920	AGAGGAGCCAAGAGGGGTTC	CCTCCAAGAGCCAGACATCC
	EMLSAG00000003353	GCAGTTTCCCACTGATTTCAA	CTGAGGCAAGAGCCAGGAGT
	EMLSAG00000004219	GGCCGACTAATTTGGGGATA	TGTCCCCATCCCTTATCCTG
	EMLSAG00000004495	TCGAAAGCGTTTACGAAGCA	TCCGGCCCTTATTTCTACGA
	EMLSAG00000006416	ACGGTACACCTCATTGTCTTTCAAT	ACTTTGCATTTTTCCCTGAGGATA
	EMLSAG00000006452	TTTGTCCATCAGGACCCACA	CGGAAAATGGAATCATGCAA
	EMLSAG00000009161	AGAGATTGCACAACAAAAGTTACGGAA	TCATTGGTTATTGTTGACCTTGGATCT
	CDS primers
	E2F2 fem-spec	TGAAATAAAAGATGTCTTTGGGATCAT	GGATCAAATCCAATCCGCAGCTA
	E2F2 unisex	AATAAAAGATGTCTTTGGGATCCTCT	CCAACACATTGGGGGTGAATCAAAT
	ksr2 fem-spec	TCTCCAAAAAGGGCTCTTAACTTT	AAAGGTTACATTCCCTCACAATTCA
	ksr2 unisex	GAAAAATCTCTAAAAAGGGCTCTCAA	CATTTGCTTTAACAAGAACAGAACA
	prohibitin-2 fem-spec	TGTGCTAAAGTCAAATCAAGTTCG	TTGTCAGAAAATTCGTCGTTGA
	prohibitin-2 unisex	TGTGAAGCCAATTCCCAGAA	TGCTTTGTACCTTCTAAGCATGG
