# Supplementary material for: Sex differences in the early life stages of the salmon louse Lepeophtheirus salmonis (Copepoda: Caligidae)
Source: PLoS One. 2022 Mar 31;17(3):e0266022. doi: 10.1371/journal.pone.0266022 (PMC8970357; doi:10.1371/journal.pone.0266022)
Supplement: S2 Table — (CSV) [file pone.0266022.s005.csv]

	baseMean	log2FoldChange	lfcSE	stat	pvalue	padj
EMLSAG00000000001	5.30131158734854	-0.0708271569555772	1.10881561646612	-0.0638764064139977	0.949068638858838	0.999994000952611
EMLSAG00000000004	9236.87792615554	-0.0262470951610364	0.0374620178679037	-0.700632177732317	0.483532591846856	0.999994000952611
EMLSAG00000000005	23438.1178683356	-0.0457479395944418	0.0289660470263942	-1.57936426578179	0.114252528848819	0.999994000952611
EMLSAG00000000006	2291.44131577987	0.0294857253923601	0.0589210416594228	0.500427768449758	0.616773904792261	0.999994000952611
EMLSAG00000000007	19616.1837719831	-0.0384971053883975	0.030773332505672	-1.25098916021857	0.210938432270581	0.999994000952611
EMLSAG00000000008	28.4113475611036	0.246204864971952	0.483716080772746	0.508986313993603	0.610761817228267	0.999994000952611
EMLSAG00000000009	5035.420449059	-0.0442497527109079	0.0454340223109879	-0.973934299895928	0.330089161753921	0.999994000952611
EMLSAG00000000010	1412.77434923976	-0.0231586733470542	0.0714840843459214	-0.323969643857872	0.74596101653283	0.999994000952611
EMLSAG00000000011	116.374421165382	-0.0448096046910462	0.253928334158604	-0.176465556077165	0.859928206286901	0.999994000952611
EMLSAG00000000012	285.274618658106	0.119682880787946	0.153964539142142	0.777340558123281	0.436957872266592	0.999994000952611
EMLSAG00000000013	220.91010236404	-0.042304010241695	0.172659664913314	-0.245013855800857	0.806445702916054	0.999994000952611
EMLSAG00000000014	131.383565122386	0.168360564021835	0.224839881245118	0.74880205010556	0.453976523906389	0.999994000952611
EMLSAG00000000015	169.046677945715	-0.0863128903760623	0.197540094720532	-0.436938589597076	0.662155884883124	0.999994000952611
EMLSAG00000000016	52.4553793021638	0.29260907193516	0.361490333597154	0.809451995641036	0.41825520445666	0.999994000952611
EMLSAG00000000017	835.684010742259	0.00477339433839207	0.0909368658971975	0.0524913003246484	0.958137227115138	0.999994000952611
EMLSAG00000000020	1.68850019588886	-0.568524502000356	1.86301304831572	-0.305163993625454	0.760241254158846	0.999994000952611
EMLSAG00000000022	5.12517921385965	-0.340026302497492	1.18771632719477	-0.286285786186497	0.774659243729084	0.999994000952611
EMLSAG00000000023	25.0924281654895	0.466890121933672	0.51382337183989	0.908658787282952	0.36353026490327	0.999994000952611
EMLSAG00000000026	721.866383327703	-2.38712567872043	0.503354161049945	-4.7424375587581	2.11161924528125e-06	0.000251153407377534
EMLSAG00000000027	210.69546292443	0.0283275756323312	0.178221544337515	0.158945854372604	0.873711533317588	0.999994000952611
EMLSAG00000000028	441.386536511002	-0.0989411480415959	0.12620896550064	-0.783947064688478	0.433071171897528	0.999994000952611
EMLSAG00000000029	1699.56279215208	-0.0557560852649956	0.0695856593661037	-0.801258273226269	0.422982141910172	0.999994000952611
EMLSAG00000000030	94.226225882655	0.584917906762569	1.15266397978135	0.507448759588653	0.611839980746169	0.999994000952611
EMLSAG00000000031	160.720276924844	0.0713664058955889	0.20582903645232	0.346726618973027	0.72879671030795	0.999994000952611
EMLSAG00000000032	4887.64773963665	-0.01607678805789	0.0432999730102933	-0.371288639234677	0.710422558766579	0.999994000952611
EMLSAG00000000034	25977.537813736	0.0330591293667962	0.0285352906676124	1.15853487360191	0.246645828709114	0.999994000952611
EMLSAG00000000035	13.8898980140044	0.246094832436979	0.72632998757875	0.338819595288012	0.734745638606463	0.999994000952611
EMLSAG00000000036	210.148201814857	0.000279889202062085	0.176304573971543	0.00158753227869892	0.998733333037105	0.999994000952611
EMLSAG00000000037	136.501912297789	0.133543027686371	0.216948731033104	0.615551089192558	0.538190840728211	0.999994000952611
EMLSAG00000000038	2.52484492161896	0.586851858925946	1.54555679431241	0.379702551912384	0.704166225650573	0.999994000952611
EMLSAG00000000039	3.57966434022651	1.30622776157166	1.48927360936096	0.877090518062805	0.38043747445555	0.999994000952611
EMLSAG00000000040	33.4826555719418	0.774595460830472	0.473853907509808	1.63467146425175	0.102117937577314	0.999994000952611
EMLSAG00000000041	8648.82246052639	0.0406687987982364	0.0383957397657775	1.05920081358831	0.289508334612939	0.999994000952611
EMLSAG00000000042	42.7374065925583	-0.0686153603923806	0.394674538163305	-0.173853020039488	0.861980974838733	0.999994000952611
EMLSAG00000000043	4023.75380726052	-0.0378032624218324	0.0476128723157504	-0.793971474166389	0.427212038146123	0.999994000952611
EMLSAG00000000044	1052.58219259033	0.104002910821512	0.0820336479600964	1.26780794719871	0.204866543444574	0.999994000952611
EMLSAG00000000045	134.741771319702	-0.158477239398356	0.222838677814832	-0.711174742878537	0.476975957841578	0.999994000952611
EMLSAG00000000046	164.693196662065	-0.260537730834429	0.197844138273704	-1.31688375055112	0.187877594051724	0.999994000952611
EMLSAG00000000047	38.231655298709	0.145024100974234	0.423113872679548	0.342754304073765	0.731783305772176	0.999994000952611
EMLSAG00000000048	1765.92785974977	0.024801506757152	0.0660201588362991	0.375665663250656	0.707165467934275	0.999994000952611
EMLSAG00000000049	263.078122931398	-0.011175299352913	0.157786647055826	-0.070825380736807	0.943536731638152	0.999994000952611
EMLSAG00000000050	6944.16610564166	0.0585378378121363	0.0387142425939606	1.51204915529636	0.130521358097058	0.999994000952611
EMLSAG00000000051	580.194963321972	-0.0655666928924268	0.107838444914834	-0.608008516296841	0.54318182558939	0.999994000952611
EMLSAG00000000052	7521.37260904264	0.0259838943254715	0.0387615335614806	0.670352587682265	0.50263305116398	0.999994000952611
EMLSAG00000000053	1399.63596995639	0.0492585111874882	0.071909006158335	0.685011708811924	0.493336532405345	0.999994000952611
EMLSAG00000000054	7850.78104527849	-0.00203480342470382	0.0375325925135971	-0.0542143051793363	0.956764423561506	0.999994000952611
EMLSAG00000000055	1066.61048005797	-0.00252882735278472	0.0807311800025861	-0.031324047941622	0.975011112331693	0.999994000952611
EMLSAG00000000056	1291.71287416912	0.0337202445022794	0.0788924787459692	0.427420269185068	0.669073246680865	0.999994000952611
EMLSAG00000000057	1799.7862313289	0.0446162593897696	0.0643796503935089	0.693018044010193	0.488298227876073	0.999994000952611
EMLSAG00000000058	680.384661895498	-0.038461419456168	0.10308315083213	-0.373110631036123	0.709066106663808	0.999994000952611
EMLSAG00000000059	1877.25807115847	-0.00883463249951911	0.0656176111944923	-0.134638130506352	0.892897992294247	0.999994000952611
EMLSAG00000000060	1129.21033695354	-0.00910024793584348	0.0854245334025185	-0.106529676819694	0.915162110675336	0.999994000952611
EMLSAG00000000061	139.407727377668	-0.0770038638201948	0.215618935432957	-0.357129412894897	0.720994926125009	0.999994000952611
EMLSAG00000000062	1361.39310233902	6.70013888144698e-06	0.0739338326756213	9.06234485481539e-05	0.999927692949656	0.999994000952611
EMLSAG00000000063	2829.32524872412	-0.027637532641742	0.0589736502293721	-0.468642055125443	0.639325511534021	0.999994000952611
EMLSAG00000000064	2.64372262789032	-0.225309577791448	1.62292071551713	-0.138829688744009	0.889584732929592	0.999994000952611
EMLSAG00000000065	154.663459522216	-0.22343890772567	0.209488001490979	-1.06659525192564	0.286154645490392	0.999994000952611
EMLSAG00000000066	512.289435024481	-0.0483514158274089	0.118192032136028	-0.409092008603092	0.682472140637501	0.999994000952611
EMLSAG00000000067	456.397218835612	-0.153224435177192	0.127788628084524	-1.19904593604248	0.230510084406989	0.999994000952611
EMLSAG00000000068	4.86310751073426	-2.00085114034905	1.27028060545036	-1.57512531622073	0.115227521533733	0.999994000952611
EMLSAG00000000069	303.869372448173	-0.0939490408500939	0.149297873310855	-0.629272465619665	0.529170694268188	0.999994000952611
EMLSAG00000000070	83.0256736080385	-0.130479292039412	0.278811403993828	-0.467984057217044	0.639795990770162	0.999994000952611
EMLSAG00000000071	4406.27487431411	-0.0231182869641317	0.0454186590413641	-0.509004172559942	0.610749299400262	0.999994000952611
EMLSAG00000000073	1410.91397556353	-0.118858920588124	0.0795663411759197	-1.49383418706321	0.135218963557862	0.999994000952611
EMLSAG00000000074	4.61703320755396	-1.35800467320305	1.21223602110778	-1.12024774842283	0.262608201642445	0.999994000952611
EMLSAG00000000075	423.007326036545	0.0136927002117174	0.130275227835922	0.105105939472721	0.916291746394362	0.999994000952611
EMLSAG00000000076	686.963094502161	-0.0421542803166753	0.107714378257121	-0.391352398804646	0.695536772358257	0.999994000952611
EMLSAG00000000077	1418.59847197886	-0.0608113978931997	0.0742957770809737	-0.81850409649693	0.413069403865123	0.999994000952611
EMLSAG00000000078	345.786009534116	-0.067673224519186	0.153667995878275	-0.440385938089489	0.659657607770781	0.999994000952611
EMLSAG00000000079	137.098507121581	-0.050315261405369	0.220774356871509	-0.227903557815152	0.8197212167683	0.999994000952611
EMLSAG00000000080	120.37821915436	-0.0331266925262666	0.238542728803457	-0.138871105786506	0.889552003934617	0.999994000952611
EMLSAG00000000081	1125.11454973428	-0.146306714085639	0.0868573118364948	-1.68444902325616	0.0920949233504312	0.999994000952611
EMLSAG00000000082	1437.37409963629	-0.138723601875825	0.0840365944188323	-1.65075230422162	0.0987891628720882	0.999994000952611
EMLSAG00000000083	2.36033771448514	1.29245834080193	1.74828470191089	0.739272236031845	0.45974170479856	0.999994000952611
EMLSAG00000000084	940.628966949546	0.00951577583686397	0.0855229167846494	0.111265800964496	0.911405573852178	0.999994000952611
EMLSAG00000000085	755.009865010345	0.0459782019964537	0.09804267858641	0.468961095916313	0.639097444373078	0.999994000952611
EMLSAG00000000086	603.491690147257	-0.0203534209385179	0.114762937943897	-0.177351863791321	0.859232014994966	0.999994000952611
EMLSAG00000000087	1473.55528710634	0.0312386382392104	0.0712087506209441	0.438691003097342	0.660885447005247	0.999994000952611
EMLSAG00000000088	1358.75278383748	0.00816119351124737	0.0745604968087458	0.109457338142228	0.912839757627507	0.999994000952611
EMLSAG00000000089	8.43500577960102	-0.0495939588102935	0.916468873389346	-0.0541141769789538	0.956844197202233	0.999994000952611
EMLSAG00000000090	172.582941295982	0.0818466728849244	0.196166767008301	0.417230064669726	0.676510136573804	0.999994000952611
EMLSAG00000000091	165.385606238482	-0.0900229895128338	0.201757108174275	-0.446194884172672	0.655456478006072	0.999994000952611
EMLSAG00000000093	15.1576642919022	-0.19109152285583	0.671022318364286	-0.284776702094863	0.775815222515782	0.999994000952611
EMLSAG00000000094	41.085314811822	-0.0928899397424163	0.393548059727746	-0.236032010440292	0.813407831075676	0.999994000952611
EMLSAG00000000095	1940.60845516611	0.0407378287291221	0.0632853456915392	0.643716618499382	0.519759211520189	0.999994000952611
EMLSAG00000000096	880.098041092956	-0.0126082495288556	0.094060013815622	-0.134044733967087	0.893367201012888	0.999994000952611
EMLSAG00000000097	752.907158377386	-0.039710083576875	0.0961387947950356	-0.413049525548302	0.679570328804702	0.999994000952611
EMLSAG00000000100	12013.9796453938	-0.0273636186054972	0.0349506901407005	-0.782920694708456	0.433673684073059	0.999994000952611
EMLSAG00000000101	870.911478485958	0.118039757919261	0.0934806631254978	1.26271844863566	0.206690381545879	0.999994000952611
EMLSAG00000000102	3709.36217923222	-0.0123357791697833	0.0480012336336722	-0.256988794578185	0.797187423279991	0.999994000952611
EMLSAG00000000103	2854.99600964026	0.0517230229750245	0.053069594133891	0.974626315108625	0.329745655428335	0.999994000952611
EMLSAG00000000104	1756.29779474861	-0.0156935146638561	0.0656865951355887	-0.238915027205504	0.811171472922453	0.999994000952611
EMLSAG00000000105	2128.532913417	0.0151139325348306	0.059908317991975	0.252284374548042	0.800821264908846	0.999994000952611
EMLSAG00000000106	162.512283675635	0.0634438264848646	0.209710172749617	0.302530991477525	0.762247311817216	0.999994000952611
EMLSAG00000000107	6060.98443882962	-0.0166601019338947	0.0404295939544558	-0.41207690467192	0.680283056029762	0.999994000952611
EMLSAG00000000108	796.927225635098	-0.0522429356147481	0.0923832800721381	-0.565502064593873	0.57173232039275	0.999994000952611
EMLSAG00000000109	191.679771748697	0.124773929651942	0.204442301477492	0.610313661850842	0.541654048626469	0.999994000952611
EMLSAG00000000110	1618.08724974262	0.0133734175804317	0.0670680814132662	0.199400628415567	0.841949368949114	0.999994000952611
EMLSAG00000000111	8.45083594289641	-0.1721603346098	0.867135857984659	-0.198539055932855	0.842623330664032	0.999994000952611
EMLSAG00000000112	108.161939768372	0.0950176291145612	0.244046020239218	0.389343079724978	0.697022372348268	0.999994000952611
EMLSAG00000000113	35.4262944760827	-0.171455643207391	0.426330310759804	-0.402166205123495	0.68756171173212	0.999994000952611
EMLSAG00000000114	5612.12137018112	0.049692506385918	0.0414185068528108	1.199765760811	0.230230325197373	0.999994000952611
EMLSAG00000000115	36.3874769430937	0.482680708384113	0.44644054199204	1.0811757960654	0.279618922384902	0.999994000952611
EMLSAG00000000116	3217.32716414296	-0.0311550885497016	0.0528942640559459	-0.589006938762757	0.555856618945469	0.999994000952611
EMLSAG00000000117	1199.16720769988	0.0508871068968513	0.0765079751214043	0.665121600932486	0.505972719606603	0.999994000952611
EMLSAG00000000118	7029.45731441696	0.000340411194934863	0.0384006532918391	0.00886472405424433	0.992927066177247	0.999994000952611
EMLSAG00000000119	1747.02146567856	-0.0181115484184652	0.0653304858962345	-0.277229660395181	0.781603766135378	0.999994000952611
EMLSAG00000000120	855.085505087494	-0.00608266557990447	0.0912585362522915	-0.0666531135573822	0.94685786121677	0.999994000952611
EMLSAG00000000121	56.3948118103196	-0.0989812520099302	0.346880470962144	-0.285346856614284	0.775378417924006	0.999994000952611
EMLSAG00000000122	5422.34162236756	-0.0151039336883568	0.0417420023188564	-0.361840181335378	0.717471463423492	0.999994000952611
EMLSAG00000000123	2280.25693200039	-0.0581647595261826	0.0585821162580189	-0.992875697252074	0.32077053454509	0.999994000952611
EMLSAG00000000124	17104.785941321	-0.125171247609367	0.0305881776701952	-4.092144650099	4.27401894646904e-05	0.0040175778096809
EMLSAG00000000126	1461.88536882194	-0.0443493902165314	0.0711858043865275	-0.623008907446228	0.533278668403375	0.999994000952611
EMLSAG00000000127	464.784745348088	0.0851549340601957	0.124740935849712	0.682654282494646	0.494825324656454	0.999994000952611
EMLSAG00000000128	255.494047188535	-0.375560746467862	0.185782993259575	-2.0215022908105	0.0432277954459783	0.908128404027256
EMLSAG00000000129	113.495372992771	0.0572303188923132	0.241170140893156	0.237302672214582	0.812421989178082	0.999994000952611
EMLSAG00000000130	489.332390610895	-0.069651355430072	0.120695096915016	-0.57708521067028	0.563881894466135	0.999994000952611
EMLSAG00000000131	36.6910701516591	-0.113555554629047	0.419570684501861	-0.270647018067687	0.786662529731172	0.999994000952611
EMLSAG00000000132	34.6576485234512	0.0625087652294994	0.512854404314865	0.121884037074823	0.902990857932614	0.999994000952611
EMLSAG00000000133	4324.81209394039	0.0203897509691002	0.0452476710724786	0.450625424155854	0.652259539516887	0.999994000952611
EMLSAG00000000134	769.143921737131	0.085482367188	0.0958407729068314	0.89192067838496	0.372435450189605	0.999994000952611
EMLSAG00000000135	1470.68097365047	0.117409549965621	0.0706066250394878	1.66286874496492	0.0963387120079585	0.999994000952611
EMLSAG00000000136	5680.49123379924	0.0431793120245025	0.0427557952316001	1.00990548276809	0.312540575617261	0.999994000952611
EMLSAG00000000137	499.051448087173	-0.0987645371978201	0.116301690862044	-0.849209813423724	0.395764553620013	0.999994000952611
EMLSAG00000000138	1.6920309807036	-0.576827008214143	2.01902791012668	-0.285695410806853	0.775111419914251	0.999994000952611
EMLSAG00000000139	740.728840636989	0.0925151774749753	0.0971470566390131	0.952320952128799	0.34093423504466	0.999994000952611
EMLSAG00000000140	62.6876391082451	0.0240713793134413	0.327267319421622	0.0735526521743222	0.94136634712261	0.999994000952611
EMLSAG00000000141	3082.49008594204	0.0180209723532831	0.0538105274789093	0.334896779451685	0.737702951593031	0.999994000952611
EMLSAG00000000142	1707.09579333469	0.205044854311725	0.0681876831110678	3.00706586521992	0.00263782602290512	0.130281780182128
EMLSAG00000000143	6901.16579500198	-0.0453759429627535	0.044363121991706	-1.02283024560888	0.306388114824351	0.999994000952611
EMLSAG00000000144	466.567261185976	0.193366440365911	0.12157743909817	1.59047963010451	0.111726733595846	0.999994000952611
EMLSAG00000000145	102.56701065008	0.134016819296386	0.271980374032592	0.492744448098769	0.622193167117451	0.999994000952611
EMLSAG00000000146	2912.36024661122	0.0135316348805253	0.052408260940496	0.258196601789344	0.79625518041651	0.999994000952611
EMLSAG00000000147	8.13901106262137	0.303754656425457	0.886794328424027	0.342531122143368	0.731951226817618	0.999994000952611
EMLSAG00000000148	816.71814272704	0.0493907406709888	0.0945201383395145	0.522541984582991	0.601293022256395	0.999994000952611
EMLSAG00000000149	8283.04786505396	-0.0040832504348254	0.0383410719261297	-0.106498077119295	0.915187180970453	0.999994000952611
EMLSAG00000000150	1320.07710347998	0.116015209294258	0.0738609813820192	1.5707239075827	0.116246793439517	0.999994000952611
EMLSAG00000000151	2.85419790820712	-0.491903655767225	1.66566389201829	-0.295319877031844	0.76774953362359	0.999994000952611
EMLSAG00000000152	40.2042275030763	-0.630981117467456	0.415572066307778	-1.51834343215971	0.128927844052823	0.999994000952611
EMLSAG00000000153	2475.40434296845	-0.0681970993419211	0.0580609237147109	-1.17457827018074	0.240163481059576	0.999994000952611
EMLSAG00000000155	43579.6122290008	-0.0386636661707279	0.0267782395351615	-1.44384645301123	0.14878217178302	0.999994000952611
EMLSAG00000000156	634.087826433984	-0.0586620549267603	0.110095544504289	-0.532828600747555	0.594152233567839	0.999994000952611
EMLSAG00000000157	24.4071074452022	-0.243795779181465	0.549338726391298	-0.443798639107427	0.657188172408501	0.999994000952611
EMLSAG00000000158	1724.60703984866	0.0825413528119405	0.0652679036246572	1.26465457335078	0.205995180814299	0.999994000952611
EMLSAG00000000159	4193.34208370369	-0.0486706760689623	0.0475155303625588	-1.02431090840383	0.30568844720723	0.999994000952611
EMLSAG00000000160	20100.4275038802	-0.00741834586155956	0.0302647680358854	-0.245114908951673	0.80636745931931	0.999994000952611
EMLSAG00000000161	3781.3454855827	0.0186176863358498	0.0502577830031081	0.370443844184262	0.711051810753203	0.999994000952611
EMLSAG00000000162	271.443061699218	0.106615013925298	0.167717666380237	0.635681477248725	0.524984051651941	0.999994000952611
EMLSAG00000000163	522.241518471296	0.0495236528596007	0.117464034007964	0.421606947844504	0.673311934132088	0.999994000952611
EMLSAG00000000164	1819.29073341881	-0.0506441157580383	0.0641158859925983	-0.78988405094932	0.429595486550624	0.999994000952611
EMLSAG00000000165	29.4105228971083	0.0186368053739208	0.482175593313675	0.0386514905199625	0.969168249439026	0.999994000952611
EMLSAG00000000166	1066.75571573967	0.128521599577768	0.0860813473911874	1.49302495224331	0.135430655449362	0.999994000952611
EMLSAG00000000167	857.649858409346	-0.087916471882824	0.090529998089536	-0.971130826666679	0.331483134726534	0.999994000952611
EMLSAG00000000168	575.009537655103	0.00281022412860645	0.111162776314774	0.0252802621684158	0.97983141740779	0.999994000952611
EMLSAG00000000169	889.360616100823	0.0579600957019277	0.088462376280417	0.655194876499812	0.512342292633914	0.999994000952611
EMLSAG00000000170	71.7502497044082	0.346619675209059	0.309074804110216	1.1214750299913	0.262085714470587	0.999994000952611
EMLSAG00000000171	41.7009974775334	-0.137176633915375	0.441493923102677	-0.310710129261445	0.756020996116007	0.999994000952611
EMLSAG00000000172	1.64543021151468	1.82951646313834	2.07363781949808	0.882273869590772	0.377628723532139	0.999994000952611
EMLSAG00000000173	1083.99395716536	-0.00516056962600287	0.0813695184930911	-0.0634214103951106	0.949430938539401	0.999994000952611
EMLSAG00000000174	355.246069383495	0.188619684335504	0.136900635489314	1.37778530874845	0.168269583211723	0.999994000952611
EMLSAG00000000175	116.470373199605	0.067318562899212	0.237172538028833	0.283837932750157	0.776534583357542	0.999994000952611
EMLSAG00000000176	1669.89806558657	0.00730189392428008	0.0674393287921869	0.108273526072312	0.913778722272386	0.999994000952611
EMLSAG00000000177	950.245338386567	-0.0306043088596152	0.0874971617857395	-0.349774875378908	0.726507655985502	0.999994000952611
EMLSAG00000000178	3785.60669449936	0.0716501251791638	0.0489034580599999	1.46513412387435	0.142884328239985	0.999994000952611
EMLSAG00000000179	28.3612820676903	-0.378683248857719	0.486120980843751	-0.778989724328388	0.435985767854948	0.999994000952611
EMLSAG00000000180	28.2754102008725	-0.23900424811854	0.480529575016649	-0.497376770431371	0.618923383551209	0.999994000952611
EMLSAG00000000181	148.601764809864	-0.314245834899423	0.220909927591086	-1.42250662216099	0.15487923046207	0.999994000952611
EMLSAG00000000182	76.4885444863249	0.138465841193865	0.301704710919979	0.458944909317609	0.646273727774378	0.999994000952611
EMLSAG00000000184	351.43765381736	-0.0573785547960286	0.137432659455854	-0.417503052209069	0.676310492255774	0.999994000952611
EMLSAG00000000185	7632.42278898823	-0.0203628888728911	0.0384474866636892	-0.52962860878296	0.596369454822046	0.999994000952611
EMLSAG00000000186	80.3432683141113	0.443924419114702	0.298058177071038	1.48938849280051	0.136385096978971	0.999994000952611
EMLSAG00000000187	1401.87976087664	0.0732379947816202	0.0728912766256104	1.00475664814859	0.315014043402105	0.999994000952611
EMLSAG00000000188	229.26700200131	0.199414386900585	0.16924816152899	1.17823665024821	0.238702275164772	0.999994000952611
EMLSAG00000000189	588.659558079167	0.0391489593621294	0.107876773126671	0.362904434638215	0.716676273908642	0.999994000952611
EMLSAG00000000190	5.96650598638175	0.5653835827339	1.05276169395845	0.53704801948865	0.59123444497107	0.999994000952611
EMLSAG00000000191	22856.4006114272	-0.00665108863525702	0.0294408400776565	-0.225913683771025	0.821268554825513	0.999994000952611
EMLSAG00000000192	2.16060112160369	0.676096853422031	1.76926941217454	0.38213335333202	0.702362453342093	0.999994000952611
EMLSAG00000000193	793.795391200625	0.0427943906134061	0.0956802769954697	0.447264493344144	0.654684100442683	0.999994000952611
EMLSAG00000000194	3822.69523775834	-0.0329125941832941	0.0476617606107842	-0.690545077679047	0.489851472462119	0.999994000952611
EMLSAG00000000195	2832.09006037382	0.0358423866434647	0.0531223251239741	0.67471419144056	0.499857366458761	0.999994000952611
EMLSAG00000000196	6849.62678393062	-0.00613098878865534	0.0415272068180382	-0.147637880282192	0.88262855853272	0.999994000952611
EMLSAG00000000197	2261.80312295868	0.045312495698906	0.0603084734112409	0.751345426867664	0.45244479690962	0.999994000952611
EMLSAG00000000198	15.1262725502011	1.01568031106097	0.667915658369898	1.52067150744725	0.1283422922731	0.999994000952611
EMLSAG00000000199	150.729131441909	-0.0915590862075534	0.210478405973082	-0.435004654203162	0.663559049160917	0.999994000952611
EMLSAG00000000200	5356.42398631912	-0.0366470623514094	0.0421145831725619	-0.870175117280643	0.384204711854159	0.999994000952611
EMLSAG00000000201	8793.12964418934	-0.0330995565119483	0.0362621144605438	-0.912786168273873	0.361355014308927	0.999994000952611
EMLSAG00000000202	368.94054343755	0.141485898297047	0.135551835905416	1.04377707134687	0.296588542164247	0.999994000952611
EMLSAG00000000203	811.722540543187	-0.0318645188397235	0.0922353204318319	-0.345469812329361	0.72974120113515	0.999994000952611
EMLSAG00000000204	170.759884162918	-0.000447828210998372	0.202564734452083	-0.00221079060088964	0.998236045749298	0.999994000952611
EMLSAG00000000205	250.144932679142	0.0407788058561656	0.163323760271036	0.249680792240474	0.802834213406463	0.999994000952611
EMLSAG00000000206	21.1354805487275	0.08603124668681	0.560749007535267	0.153422022207323	0.878065479263731	0.999994000952611
EMLSAG00000000207	145.285781611024	-0.199801342491616	0.213360344053641	-0.936450226389699	0.349041428152105	0.999994000952611
EMLSAG00000000209	2.33653436364718	-2.19493337829346	1.94414125489194	-1.12899892061365	0.258898289014101	0.999994000952611
EMLSAG00000000210	35.3792804725702	-0.258385754705336	0.452024915339785	-0.571618390794031	0.567580533374232	0.999994000952611
EMLSAG00000000211	4.44145429869123	-0.245852684245236	1.21739435294885	-0.201949913476858	0.839955880572801	0.999994000952611
EMLSAG00000000214	347.949261644039	-0.0920845758004348	0.141244450466122	-0.651951814719416	0.514432257415258	0.999994000952611
EMLSAG00000000215	5738.90604393405	-0.0181218551179205	0.0440691790232023	-0.411213812455626	0.680915760987417	0.999994000952611
EMLSAG00000000216	64.8868628447345	-0.0943278936631936	0.329472322810207	-0.286299901790328	0.774648433339272	0.999994000952611
EMLSAG00000000217	28.8723310462985	-0.080935761093146	0.472266681639629	-0.171377241375892	0.863927148784319	0.999994000952611
EMLSAG00000000218	9.56457292628359	0.833644050456988	0.83224375751115	1.00168255145587	0.316496936487093	0.999994000952611
EMLSAG00000000219	25.5129327736242	0.246439041279736	0.499741631111645	0.49313290295937	0.621918683563116	0.999994000952611
EMLSAG00000000220	89.7998917093868	2.03560350318924	1.20573847588729	1.68826287283506	0.0913607788184873	0.999994000952611
EMLSAG00000000221	13.5507887526315	0.893635431944875	0.762901142839521	1.17136465233065	0.241452234135663	0.999994000952611
EMLSAG00000000222	979.383057999609	-0.0461734987885326	0.088318252072576	-0.522808113894615	0.601107792613869	0.999994000952611
EMLSAG00000000223	1554.32888040535	-0.0226686236698009	0.069261085524693	-0.327292353246746	0.743446775470302	0.999994000952611
EMLSAG00000000224	29502.9409044604	-0.0783438891612516	0.0317347530976646	-2.46870958536044	0.0135601218585946	0.418139630644918
EMLSAG00000000225	287.295918881345	-0.160481647719239	0.154796695763074	-1.03672527974929	0.299863907039755	0.999994000952611
EMLSAG00000000226	2154.98730261362	-0.00506203551699882	0.0592746047732484	-0.0853997346142306	0.931943604140545	0.999994000952611
EMLSAG00000000227	575.859165781468	0.0550928489739069	0.108594027937513	0.507328533808584	0.611924320936334	0.999994000952611
EMLSAG00000000228	618.754828149745	-0.0955591261969838	0.118336398300645	-0.807520995815734	0.419366383107575	0.999994000952611
EMLSAG00000000229	784.812962867816	-0.0563149828736866	0.0936390997023156	-0.601404574079795	0.547570552853981	0.999994000952611
EMLSAG00000000230	8161.25602780595	-0.035738602085349	0.0374637495439704	-0.953951553712032	0.340108165822499	0.999994000952611
EMLSAG00000000231	476.875525629727	0.0419564027499156	0.11952165608497	0.351035988993393	0.725561348989592	0.999994000952611
EMLSAG00000000232	1152.98501184546	0.0359541987124577	0.0781053257494023	0.460329668527537	0.645279608778641	0.999994000952611
EMLSAG00000000233	7474.17632908605	0.021314198805764	0.0386813242408898	0.55102040129311	0.581619689348884	0.999994000952611
EMLSAG00000000234	1926.87171535437	-0.0060813755106542	0.0654516352502469	-0.0929140347281279	0.925971855881146	0.999994000952611
EMLSAG00000000235	3620.30447462406	0.0910420244911073	0.0487385669949416	1.86796678902267	0.0617667002400719	0.999994000952611
EMLSAG00000000236	2841.18265629234	-0.0399812505927865	0.053228837532002	-0.751120115459016	0.452580370797803	0.999994000952611
EMLSAG00000000238	51.57982531925	0.935191420957619	0.361301108171107	2.58839898302976	0.00964232239575706	0.332098726050268
EMLSAG00000000240	2.81570960757476	0.509620619154209	1.47169593536029	0.346281189551187	0.729131403735775	0.999994000952611
EMLSAG00000000241	50.5195469942449	-0.148702753664957	0.36192880339479	-0.41086189402492	0.681173805474978	0.999994000952611
EMLSAG00000000242	67.8225874084599	-0.16035432204177	0.310464328348594	-0.516498378073637	0.605506371451802	0.999994000952611
EMLSAG00000000244	1148.00478834178	0.00556885846151207	0.079390960673352	0.0701447421001077	0.944078455334028	0.999994000952611
EMLSAG00000000245	14.710327796502	-0.872547186640274	0.660043300794378	-1.32195446206354	0.186183315194156	0.999994000952611
EMLSAG00000000247	1319.15042498828	-0.0190892280998323	0.0741926767057242	-0.257292618994557	0.796952889898615	0.999994000952611
EMLSAG00000000248	5101.25786975455	0.0311109108574127	0.0427209524420229	0.728235422644981	0.466469485452342	0.999994000952611
EMLSAG00000000249	7403.13696059622	-0.0032588135959808	0.0387792439175165	-0.084034995703173	0.933028607616594	0.999994000952611
EMLSAG00000000250	810.794742420949	-0.085782434961532	0.0925713132901736	-0.926663260060261	0.354101398741472	0.999994000952611
EMLSAG00000000251	1254.66623977041	0.196506658996828	0.0785244097487671	2.50249138612485	0.0123322626439876	0.390611014614998
EMLSAG00000000252	260.494803235319	0.185859217211421	0.160022940024218	1.16145358398798	0.245457488757315	0.999994000952611
EMLSAG00000000255	1716.44509495975	0.0319301080748982	0.0664117427491204	0.480790094539735	0.630665690990134	0.999994000952611
EMLSAG00000000256	450.926700508517	-0.0919423778755998	0.125838317168738	-0.73063896549342	0.464999704966343	0.999994000952611
EMLSAG00000000257	3178.61835731707	0.0236658461255721	0.0517284445291709	0.457501599767345	0.647310552691053	0.999994000952611
EMLSAG00000000258	2998.12906016515	-0.0109844986958077	0.0563107619156136	-0.195069260690681	0.845338726696266	0.999994000952611
EMLSAG00000000259	628.760370316966	0.0460965141801481	0.105315611478143	0.437698775453768	0.661604657297739	0.999994000952611
EMLSAG00000000260	1679.41585311279	-0.0891887280001968	0.0682015433859455	-1.30772301581926	0.190967273892069	0.999994000952611
EMLSAG00000000261	5383.39082713378	0.0305982573334295	0.042331788516132	0.722819857275082	0.46979056592493	0.999994000952611
EMLSAG00000000263	106.95477039956	-0.0882856841892226	0.25459897795952	-0.346763702261443	0.728768848441355	0.999994000952611
EMLSAG00000000264	43360.5775865415	-0.00967918983837817	0.0271851427482714	-0.356047048492825	0.721805331195726	0.999994000952611
EMLSAG00000000265	346.714539782237	-0.0119460717849764	0.138415225869803	-0.0863060527475002	0.931223127035404	0.999994000952611
EMLSAG00000000266	6582.21069900336	-0.0769427952542613	0.0987187501238248	-0.779414195963285	0.435735764089248	0.999994000952611
EMLSAG00000000267	87.1375108470888	-0.18217936905364	0.278634819713589	-0.653828438387218	0.513222342492518	0.999994000952611
EMLSAG00000000268	11366.7889477947	-0.0430876031245495	0.0335203634756334	-1.28541574902285	0.198647040655826	0.999994000952611
EMLSAG00000000269	116.109394958753	-0.0526397584895895	0.237646906737161	-0.221504075993758	0.824699963236505	0.999994000952611
EMLSAG00000000270	1610.38446583256	-0.0385966805459787	0.0671074611182812	-0.575147381569831	0.565191625601032	0.999994000952611
EMLSAG00000000271	893.810741087828	0.0143656877246666	0.0919067260605635	0.156307251279956	0.875790840899413	0.999994000952611
EMLSAG00000000272	791.922236162823	-0.000163637200923413	0.0939671422941604	-0.00174143000338516	0.998610540588854	0.999994000952611
EMLSAG00000000273	495.337899699161	0.0321762973953441	0.116838493503313	0.275391238200378	0.783015674848217	0.999994000952611
EMLSAG00000000274	409.514838686899	0.0168171895012894	0.133346846355461	0.126116139683274	0.899639991859514	0.999994000952611
EMLSAG00000000275	685.339625915223	-0.0655029716607321	0.102970369809938	-0.636134179003504	0.524688969797652	0.999994000952611
EMLSAG00000000276	1519.11094131018	0.0588312967342595	0.0740481158107739	0.794500928080328	0.426903868880488	0.999994000952611
EMLSAG00000000277	346.488599577234	-0.094199311960307	0.144151011846555	-0.653476592037936	0.513449075333331	0.999994000952611
EMLSAG00000000278	2337.04735934934	-0.0337885305097932	0.0597704958307503	-0.565304504173277	0.571866665601755	0.999994000952611
EMLSAG00000000279	1751.89291935627	0.00028666654645558	0.0654216166059178	0.004381832203603	0.996503814924776	0.999994000952611
EMLSAG00000000280	2773.7467710114	-0.0274767320552999	0.0534419988340614	-0.514141174633376	0.607153291942527	0.999994000952611
EMLSAG00000000281	19.6120748911353	-0.642887838589842	0.578721245600814	-1.11087651175206	0.266621506991537	0.999994000952611
EMLSAG00000000282	72.5739154396089	-0.0288824272676739	0.2972379103317	-0.0971693928121176	0.922591873994422	0.999994000952611
EMLSAG00000000283	28.0122590272372	-0.347101550227639	0.475743614909259	-0.729597916503501	0.465635996144128	0.999994000952611
EMLSAG00000000284	97.4125719868037	-0.173851524351304	0.301947094891148	-0.575768163671114	0.564771895054575	0.999994000952611
EMLSAG00000000285	82.2860257038692	0.0951116754600543	0.292763799130266	0.324875123709315	0.745275584940941	0.999994000952611
EMLSAG00000000286	9034.56429077417	0.0267819556650374	0.0374588733561388	0.714969599069597	0.474627828684513	0.999994000952611
EMLSAG00000000287	57.8429117487713	-0.120837707793959	0.343546878516764	-0.351735717453368	0.725036471456009	0.999994000952611
EMLSAG00000000288	9.28149692154484	-0.107860743508299	0.824811101761795	-0.130770237303921	0.895957067963411	0.999994000952611
EMLSAG00000000289	28.0249989565423	0.135133281465663	0.476517118321123	0.283585366128646	0.776728153038582	0.999994000952611
EMLSAG00000000290	438.375982158407	0.00505459182232076	0.125364602384953	0.0403191309680845	0.967838701872524	0.999994000952611
EMLSAG00000000291	2134.60504388683	-0.0430903337016789	0.0645139671488912	-0.667922553921249	0.504183029753813	0.999994000952611
EMLSAG00000000292	6175.86397220636	0.0105045379003312	0.0406861854625598	0.258184388162849	0.796264606019753	0.999994000952611
EMLSAG00000000293	3351.65138332664	0.0645485695969227	0.0498810636276129	1.29404958320075	0.195648294587431	0.999994000952611
EMLSAG00000000294	42.8578564163008	0.350564769262699	0.387347693960538	0.905038999143786	0.365444726804939	0.999994000952611
EMLSAG00000000295	432.078299945062	-0.0372431059100452	0.125238438412382	-0.297377597342853	0.766178245216488	0.999994000952611
EMLSAG00000000297	1800.51348706246	-0.00885320128131518	0.0652867240048498	-0.135604924527344	0.892133612208413	0.999994000952611
EMLSAG00000000298	8023.92798020829	-0.0396923369937685	0.0386888133950697	-1.02593834006878	0.304920649120391	0.999994000952611
EMLSAG00000000299	506.654985784113	0.0705132216548169	0.119615065670293	0.589501174117813	0.555525124749803	0.999994000952611
EMLSAG00000000300	486.200578367183	-0.0573350091481125	0.117549709342619	-0.487751177512483	0.62572609700221	0.999994000952611
EMLSAG00000000301	27.9563873025978	-0.0523902456382705	0.478509361350925	-0.109486354645942	0.91281674411908	0.999994000952611
EMLSAG00000000302	73432.0703269585	0.000712747276959894	0.0277708568830658	0.0256652965358989	0.979524304085814	0.999994000952611
EMLSAG00000000303	737.682514757272	-0.0785350571192678	0.0990125513708004	-0.793182844315922	0.427671301296034	0.999994000952611
EMLSAG00000000304	3.68686770299149	-1.27633238138723	1.39151365344923	-0.917225913108008	0.359024270631697	0.999994000952611
EMLSAG00000000305	10.1096110150018	0.346979747250696	0.823936700624071	0.421124276886664	0.673664334988583	0.999994000952611
EMLSAG00000000306	4134.81186916845	0.0963872421339858	0.0461695935919125	2.08767794202265	0.0368268958985219	0.823904603825664
EMLSAG00000000307	5888.36561836726	-0.033094235015777	0.041280552957988	-0.801690690758373	0.422731902123991	0.999994000952611
EMLSAG00000000308	130.180424949772	0.103119098286148	0.221927726162041	0.464651713733393	0.642180892465121	0.999994000952611
EMLSAG00000000309	856.899573406548	0.138753794887179	0.0905903505781415	1.53166197063662	0.125605871461696	0.999994000952611
EMLSAG00000000310	1827.19334963079	-0.0117207416115322	0.0671685473531618	-0.17449747051855	0.861474518506232	0.999994000952611
EMLSAG00000000311	62.3167983684024	-0.0693589231814991	0.329329815404526	-0.210606267447432	0.833194521290682	0.999994000952611
EMLSAG00000000312	33.1314673702327	0.0698503768590794	0.437177205617854	0.159775889413908	0.873057617519564	0.999994000952611
EMLSAG00000000313	71.9191023740294	0.233780913940081	0.298984308247374	0.781917001967392	0.434263352400869	0.999994000952611
EMLSAG00000000314	783.818462966879	-0.00848787033164211	0.0941144231039128	-0.0901867115762963	0.92813884391881	0.999994000952611
EMLSAG00000000315	4.97197863767019	0.419004828138619	1.27252644880106	0.329270034845559	0.74195159116597	0.999994000952611
EMLSAG00000000316	1691.14290529945	-0.0478330760754065	0.0733510097947042	-0.652112032394406	0.51432890246413	0.999994000952611
EMLSAG00000000317	742.189074055981	-0.00612930549503444	0.0975485925183367	-0.0628333565538866	0.94989920364952	0.999994000952611
EMLSAG00000000318	10374.9803694695	-0.00395091792098998	0.0353530047703574	-0.111756212708198	0.911016707150121	0.999994000952611
EMLSAG00000000319	1114.19126042385	0.0524014184938004	0.0796639251127399	0.657781027229605	0.510678847491354	0.999994000952611
EMLSAG00000000320	567.368160962489	0.0603115014157307	0.116999988152713	0.515482970280388	0.606215566793261	0.999994000952611
EMLSAG00000000321	628.806513092345	0.100789267467093	0.107693644823454	0.935888720567676	0.349330485223362	0.999994000952611
EMLSAG00000000322	440.336669576608	-0.0239679005109173	0.122913766347456	-0.194997690032248	0.845394755998634	0.999994000952611
EMLSAG00000000323	10.4444314513384	-0.686497626857817	0.819140305553143	-0.838070867962289	0.40199090316034	0.999994000952611
EMLSAG00000000325	97.8816808919249	0.120992720194459	0.260941126216591	0.463678232514527	0.642878294873416	0.999994000952611
EMLSAG00000000326	32.1655234155582	0.10196987416855	0.449917734199179	0.226641153298946	0.820702789143272	0.999994000952611
EMLSAG00000000327	1.62593391220681	0.0131962669203378	2.1660401772752	0.00609234632800681	0.995139040996284	0.999994000952611
EMLSAG00000000328	57.8953412139735	-0.0348022874443853	0.333170433142892	-0.104457910973928	0.916805967674607	0.999994000952611
EMLSAG00000000329	1038.71446620948	0.0130984629963814	0.0821427744667438	0.159459710016058	0.873306698854515	0.999994000952611
EMLSAG00000000330	6602.15069864771	0.0321952348565215	0.0411023383279481	0.783294483142091	0.433454202155479	0.999994000952611
EMLSAG00000000331	2.35314264333374	-0.848289093234782	1.79474066660033	-0.472652739764149	0.636460949133224	0.999994000952611
EMLSAG00000000333	21747.4236441526	-0.037594084806159	0.0292220067275104	-1.28649908121357	0.198268939270612	0.999994000952611
EMLSAG00000000334	8373.83240806488	-0.0307969807873028	0.0374274203557322	-0.822845403038473	0.410595913595679	0.999994000952611
EMLSAG00000000335	2012.64780036378	0.0183073718793293	0.0610875796817642	0.299690574985971	0.764413188433626	0.999994000952611
EMLSAG00000000336	1716.97981101799	-0.00892195651300792	0.0673678969605783	-0.132436322277194	0.894639186666633	0.999994000952611
EMLSAG00000000337	1158.1223873159	-0.021209003534338	0.0781405706606642	-0.271421149794783	0.786067137181087	0.999994000952611
EMLSAG00000000338	10253.8340699237	-0.223958986190256	0.0676400900976434	-3.31103914656167	0.000929502044764881	0.0558467826483477
EMLSAG00000000339	529.382425358392	0.0579055998741533	0.116685779244452	0.496252416096425	0.619716333785198	0.999994000952611
EMLSAG00000000340	7200.86389865601	0.140710807351077	0.0405521327160742	3.46987440429494	0.00052070178766688	0.0342301065099923
EMLSAG00000000341	471.115356627339	-0.0500877075589758	0.119557344269888	-0.418942958835787	0.675257820350324	0.999994000952611
EMLSAG00000000342	437.841811858742	-0.0568303895690394	0.13157265896376	-0.431931603546089	0.665791124473191	0.999994000952611
EMLSAG00000000343	558.412966200868	0.0459767018422895	0.112469147086651	0.408793905113081	0.682690913094694	0.999994000952611
EMLSAG00000000344	1193.91951492589	-0.0724668032163671	0.0771634868716671	-0.939133340836305	0.347662288142822	0.999994000952611
EMLSAG00000000345	474.013413876677	-0.0424668320907104	0.118862085808528	-0.357278200208593	0.720883548191085	0.999994000952611
EMLSAG00000000346	11451.9665630464	-0.0125909489916743	0.0344945644299958	-0.36501255196965	0.715102036636238	0.999994000952611
EMLSAG00000000347	982.490338363733	0.130996424837274	0.0860113753494112	1.5230127911002	0.127755505320108	0.999994000952611
EMLSAG00000000348	1100.75996178183	0.0520408026270837	0.0799549545155337	0.650876520941215	0.51512619886867	0.999994000952611
EMLSAG00000000349	643.753495287609	0.0767157553699526	0.103321668628788	0.742494351747023	0.457787872700108	0.999994000952611
EMLSAG00000000350	6813.06943055213	0.0247357375222181	0.044584056403908	0.554811282717871	0.579023748987215	0.999994000952611
EMLSAG00000000351	3295.77706579859	-0.0108442561684931	0.0504982195157037	-0.214745317211051	0.829965888686327	0.999994000952611
EMLSAG00000000352	7.33400004499774	-0.586621422260523	0.952071016780211	-0.616153009514359	0.537793538669177	0.999994000952611
EMLSAG00000000355	5.25513246308536	0.330008372521148	1.11407574312245	0.296217177834089	0.767064231186926	0.999994000952611
EMLSAG00000000357	195.302488522361	0.0561298312050065	0.184560014185116	0.304127800666008	0.76103052750345	0.999994000952611
EMLSAG00000000358	238.847945616363	0.0528895250766849	0.168074638057456	0.314678797990954	0.753005543780418	0.999994000952611
EMLSAG00000000359	70.081680275402	-0.177179490535452	0.303645212764914	-0.583508262561103	0.559551196452404	0.999994000952611
EMLSAG00000000360	389.233330183906	-0.0727498723198452	0.136270625531221	-0.533863200790674	0.593436183644578	0.999994000952611
EMLSAG00000000361	3868.84861800942	-0.0464439049338129	0.0478824932448205	-0.969955860409103	0.332068494211304	0.999994000952611
EMLSAG00000000362	150.996229094125	0.135394614341944	0.210031040623124	0.64464097278313	0.51915987641168	0.999994000952611
EMLSAG00000000363	6.67481346234277	0.441775186124469	1.01209965885017	0.436493760531806	0.662478525227291	0.999994000952611
EMLSAG00000000364	1887.58626701581	0.0141767625565041	0.0632485076290835	0.224143827070873	0.822645390856968	0.999994000952611
EMLSAG00000000365	2354.55668951296	-0.020225697498497	0.057514341088382	-0.35166355235499	0.725090597683107	0.999994000952611
EMLSAG00000000367	7804.00266657888	-0.147374158839511	0.0406721308048889	-3.62346786172798	0.00029067933635116	0.0217189637468534
EMLSAG00000000368	2948.3148941495	-0.0539383520957885	0.0531173286039169	-1.01545679185024	0.309888133132668	0.999994000952611
EMLSAG00000000369	676.992235530771	-0.0616406823440884	0.106327579737696	-0.579724305736595	0.562100549812385	0.999994000952611
EMLSAG00000000370	1687.96253757648	0.00836406662346037	0.0700486098991186	0.119403748846779	0.904955491394863	0.999994000952611
EMLSAG00000000372	71.8632491474458	-0.0665893871867065	0.305373370419792	-0.21805891946363	0.827383204696491	0.999994000952611
EMLSAG00000000373	81.4266963612669	0.278258227869617	0.286228021267825	0.972155789070173	0.330973051196123	0.999994000952611
EMLSAG00000000376	2.2647704871741	-1.37944767455074	3.54597907494938	-0.389017432250481	0.697263251036271	0.999994000952611
EMLSAG00000000377	57.8838275478487	0.0596408039442886	0.35903317973047	0.166115020313893	0.868066433880484	0.999994000952611
EMLSAG00000000378	10.8594640357235	0.00662271092865926	0.760997806605558	0.0087026675651011	0.993056363559814	0.999994000952611
EMLSAG00000000379	337.559733677917	-0.0994392985851928	0.14530801242206	-0.684334586425713	0.493763911749017	0.999994000952611
EMLSAG00000000380	2.07047527321567	-1.95011284007101	1.83545780917836	-1.06246672101059	0.288023858075019	0.999994000952611
EMLSAG00000000381	72.0023757455833	-0.615423803392279	0.336363708245007	-1.82963794341334	0.0673040960128995	0.999994000952611
EMLSAG00000000384	4305.79278934029	-0.0239499873627277	0.0456390694245046	-0.5247694062287	0.599743501711033	0.999994000952611
EMLSAG00000000385	93.2800060823188	0.132257766868155	0.272012632790212	0.486219207951851	0.626811754167428	0.999994000952611
EMLSAG00000000386	565.920843660128	-0.0628292701289761	0.108762008523165	-0.577676626076598	0.56348246270783	0.999994000952611
EMLSAG00000000387	508.547585852341	-0.0379229075661385	0.114561172237794	-0.331027579635989	0.740623653323084	0.999994000952611
EMLSAG00000000388	99.962547558235	0.156012133302528	0.257486729858006	0.605903587297732	0.544578777202334	0.999994000952611
EMLSAG00000000389	8830.91192464951	0.014493767192391	0.0366496776508129	0.395467794573347	0.692497684859769	0.999994000952611
EMLSAG00000000390	299.726718578027	0.198878119388209	0.147929817785582	1.34440860108727	0.178816294011791	0.999994000952611
EMLSAG00000000391	363.283318892365	0.322520725639579	0.149892129413039	2.15168552813637	0.0314221307158197	0.739911829542615
EMLSAG00000000392	1466.6568406596	0.0423706582364121	0.0714163568508967	0.593290670439458	0.552986641381922	0.999994000952611
EMLSAG00000000394	919.346938148519	0.012505661707449	0.0874096057447638	0.143069650079026	0.886235174052681	0.999994000952611
EMLSAG00000000395	1108.93185657403	-0.0758540454717468	0.0809332171950932	-0.937242433955111	0.348633866768481	0.999994000952611
EMLSAG00000000396	22.818172432771	-0.0287211295658032	0.551268222226033	-0.0521001001106623	0.958448933199348	0.999994000952611
EMLSAG00000000397	13.6336581996511	-0.571388905941325	0.691352133317359	-0.826480281762629	0.408531698992813	0.999994000952611
EMLSAG00000000398	76.7678698994513	0.137200347087663	0.30592028507702	0.448483980240542	0.653803945111709	0.999994000952611
EMLSAG00000000399	2051.06987599257	-0.0530058841319066	0.063141857492179	-0.839472993623478	0.401203937872383	0.999994000952611
EMLSAG00000000400	1126.53659972628	-0.0411868201981832	0.0816970058405955	-0.504141122118301	0.614162211432339	0.999994000952611
EMLSAG00000000401	503.967647218757	-0.054683301606118	0.118884983037317	-0.459968115476397	0.645539106760437	0.999994000952611
EMLSAG00000000402	2756.89735917194	-0.000297423016225991	0.0536572428631374	-0.00554301712789497	0.995577334861158	0.999994000952611
EMLSAG00000000403	1664.04378508045	0.0899165688663652	0.0689581007999555	1.30393047115972	0.192257289781769	0.999994000952611
EMLSAG00000000404	23051.9649333068	-0.0267460091685491	0.0321851015664023	-0.831005896109054	0.405970298538289	0.999994000952611
EMLSAG00000000405	8126.04291345347	-0.00090765906959697	0.0367726548699897	-0.0246829899229744	0.98030782302275	0.999994000952611
EMLSAG00000000406	1368.69526357137	0.00926468651826561	0.0726106488660595	0.12759404664398	0.898470242712489	0.999994000952611
EMLSAG00000000407	1468.31724420503	0.0648907646248202	0.0699247608861284	0.928008387908455	0.353403218626734	0.999994000952611
EMLSAG00000000408	14939.622912794	0.15440128231518	0.12095778288238	1.27648902481389	0.201782704060412	0.999994000952611
EMLSAG00000000409	2298.70411201873	0.00961812715375847	0.0591639502582249	0.162567359207415	0.870859088630959	0.999994000952611
EMLSAG00000000410	249.8224166164	0.00140428928941609	0.169474644747167	0.00828613207309625	0.993388698805496	0.999994000952611
EMLSAG00000000411	1283.31086340569	0.0851928665335612	0.0753386748514763	1.13079857989952	0.258139877803974	0.999994000952611
EMLSAG00000000412	4351.70516318581	-0.0485442125301348	0.0453098417932722	-1.07138340388871	0.283997071975235	0.999994000952611
EMLSAG00000000413	1255.69887814861	-0.106340205372868	0.0758092686871631	-1.40273356034728	0.160696305704829	0.999994000952611
EMLSAG00000000414	65.8211308970288	-0.0782415362125085	0.316005160092362	-0.24759575504919	0.804447195462498	0.999994000952611
EMLSAG00000000415	607.386938640783	0.0774651189018652	0.105048668652462	0.737421234324705	0.46086622627132	0.999994000952611
EMLSAG00000000416	1441.22630137619	0.0278666591313532	0.0710965787212804	0.391954994636222	0.69509146753901	0.999994000952611
EMLSAG00000000417	1380.1023131735	0.030279653928065	0.075398418374283	0.401595346174965	0.687981855396506	0.999994000952611
EMLSAG00000000418	890.240742776583	0.0774228251911217	0.0902286341892393	0.858073779868377	0.390851724629018	0.999994000952611
EMLSAG00000000419	22.9869650528963	-0.753253774098384	0.595276698307771	-1.26538427632008	0.205733608927344	0.999994000952611
EMLSAG00000000420	10144.0420501212	-0.0584929062946453	0.035120622144233	-1.66548605131274	0.0958158242115943	0.999994000952611
EMLSAG00000000421	977.074408303272	0.0623026495762572	0.0856331576596461	0.727552869460713	0.466887340310938	0.999994000952611
EMLSAG00000000422	854.550951566719	0.0542287118621128	0.0934078547877635	0.580558369371917	0.561538136875544	0.999994000952611
EMLSAG00000000423	12.5421944392898	0.802354801576374	0.726057133320979	1.10508493719552	0.269122786792628	0.999994000952611
EMLSAG00000000424	3335.39752355952	-0.0200675279447832	0.0525022876816868	-0.382221972239562	0.702296725408606	0.999994000952611
EMLSAG00000000426	83.513756270571	0.106067491882682	0.279020885819918	0.380141764552847	0.703840185058964	0.999994000952611
EMLSAG00000000427	3038.52336741282	0.00687076587450714	0.0515241496069457	0.133350398345651	0.893916271352255	0.999994000952611
EMLSAG00000000428	1849.3133591965	-0.0596937871166306	0.0649482492201018	-0.919097709844888	0.358044467036194	0.999994000952611
EMLSAG00000000429	9220.22755248838	-0.00568749128844743	0.0387599137192752	-0.146736427992074	0.88334006442823	0.999994000952611
EMLSAG00000000430	3834.26762924316	0.017796722519938	0.0550611550342743	0.323217384540153	0.746530615955729	0.999994000952611
EMLSAG00000000431	609.653635437074	0.02864139555352	0.105470348151842	0.271558746656321	0.78596132312485	0.999994000952611
EMLSAG00000000432	22.1171728085155	0.11942890183371	0.5487842647346	0.217624501116969	0.827721692864212	0.999994000952611
EMLSAG00000000433	257.154490391429	-0.0531012126029565	0.160559568147404	-0.330725930666468	0.740851513668042	0.999994000952611
EMLSAG00000000434	850.675979457276	-0.0398455523178076	0.0910458736298367	-0.43764259410379	0.661645389365342	0.999994000952611
EMLSAG00000000435	2370.82096939107	0.0397297138773575	0.0588977467951233	0.674554054088995	0.499959132344897	0.999994000952611
EMLSAG00000000436	2675.41754039957	0.0448853735155438	0.055675973718659	0.806189286286358	0.420133715265288	0.999994000952611
EMLSAG00000000437	410.197482050014	0.0424797648198329	0.127805647717978	0.332377837586418	0.739603971250784	0.999994000952611
EMLSAG00000000438	986.170490125269	-0.0297272915052538	0.0874161595520746	-0.340066317916254	0.733806586171098	0.999994000952611
EMLSAG00000000439	9178.78512195541	0.0588050595949742	0.0363492630149561	1.61777859349662	0.1057103212713	0.999994000952611
EMLSAG00000000440	219.136601851684	0.292557795457049	0.17467814497645	1.67483914771645	0.0939657956640021	0.999994000952611
EMLSAG00000000441	5163.97041985935	-0.0408907655247644	0.043194387273106	-0.946668493436971	0.343807729930445	0.999994000952611
EMLSAG00000000442	10901.6989639498	-0.0376876954231943	0.0340348674443994	-1.10732605275347	0.268152984301439	0.999994000952611
EMLSAG00000000444	93.0084005351922	-0.0106972081798294	0.269430730763172	-0.0397029995410293	0.968329910276264	0.999994000952611
EMLSAG00000000445	1144.80807036891	-0.026808960956391	0.0792015496773697	-0.338490358655837	0.734993691445873	0.999994000952611
EMLSAG00000000446	12947.5825173881	-0.10564230528757	0.0374022315441913	-2.82449204034129	0.00473556244866647	0.205839602861669
EMLSAG00000000447	56.9460006714867	-0.154362566340905	0.33403275332726	-0.462118055200631	0.643996663119057	0.999994000952611
EMLSAG00000000448	1637.04275070625	0.0340470425541073	0.0667353346326096	0.510180142821528	0.609925262458221	0.999994000952611
EMLSAG00000000449	73528.4377880884	0.0115640929003974	0.0258385178685767	0.447552485758519	0.654476200772769	0.999994000952611
EMLSAG00000000450	863.186494119454	0.0321606416993462	0.0907012211002022	0.354577824964635	0.722905891209893	0.999994000952611
EMLSAG00000000451	267.504753772779	-0.0104974404800608	0.157852326103725	-0.0665016521401331	0.946978442405729	0.999994000952611
EMLSAG00000000452	352.449897867176	0.300380901756821	0.139523180134233	2.15291037279848	0.031325723124261	0.739134875984588
EMLSAG00000000453	542.334374969911	-0.0248858708970694	0.118828695859962	-0.209426441289881	0.834115353226838	0.999994000952611
EMLSAG00000000456	173.294708030257	-0.188059215893054	0.193543429587936	-0.971664170121618	0.331217647243647	0.999994000952611
EMLSAG00000000457	20.7069646885512	0.611763168214965	0.561578385195179	1.08936380805031	0.275993484764303	0.999994000952611
EMLSAG00000000458	521.835893693181	0.115908750083687	0.114333767469124	1.01377530583857	0.310689981081355	0.999994000952611
EMLSAG00000000459	1113.17334344861	0.00622041075477562	0.0803557437526296	0.0774109038667452	0.938296666781756	0.999994000952611
EMLSAG00000000460	978.619140526446	-0.0361674332384937	0.0873860529958021	-0.413881071390547	0.678961206987442	0.999994000952611
EMLSAG00000000461	27.379254273697	-0.123927112876317	0.48575653131091	-0.255121866384123	0.798628975911043	0.999994000952611
EMLSAG00000000462	95.7103298159488	-0.239097486585059	0.259540698028448	-0.92123311835607	0.356928730907604	0.999994000952611
EMLSAG00000000463	3370.11104112751	-0.0481157090924225	0.0503660984382078	-0.955319363310497	0.339416218300689	0.999994000952611
EMLSAG00000000465	14.4213490081828	-0.244574047007758	0.67771832346177	-0.360878610686633	0.718190193841537	0.999994000952611
EMLSAG00000000466	3147.96566632797	0.0274529100208036	0.0551310771130026	0.497957077176873	0.618514295961629	0.999994000952611
EMLSAG00000000467	3541.71900313969	0.0173085716571066	0.0486535184669467	0.355751694892639	0.722026527319537	0.999994000952611
EMLSAG00000000468	5039.63734220455	0.0168855313002771	0.0430087257734903	0.392607104642123	0.694609691339519	0.999994000952611
EMLSAG00000000469	402.498547085925	-0.0664164798429636	0.130840532270759	-0.507613953339187	0.611724103241573	0.999994000952611
EMLSAG00000000470	2423.98004999198	0.0770303887035169	0.0587253467083358	1.3117059842336	0.189619356864344	0.999994000952611
EMLSAG00000000471	455.1632102439	-0.101177331279325	0.123254975392253	-0.820878272518684	0.411715608282153	0.999994000952611
EMLSAG00000000472	992.140580746205	-0.00996279197953898	0.0900260123196836	-0.110665703420929	0.911881443585873	0.999994000952611
EMLSAG00000000473	2130.72136293041	0.00593310794789578	0.0604759519481231	0.0981068963244309	0.921847411471886	0.999994000952611
EMLSAG00000000474	1172.55141457921	0.037005650042441	0.0791738611160747	0.467397314224551	0.640215643795265	0.999994000952611
EMLSAG00000000476	212.171545777704	-0.0541917329905534	0.180977017294977	-0.299439861483768	0.764604451510601	0.999994000952611
EMLSAG00000000477	238.744898877107	-0.196096136387408	0.171516011470657	-1.14331096383358	0.252909504518424	0.999994000952611
EMLSAG00000000478	7.64486081370171	-0.543846404314952	0.902761486330319	-0.602425349940061	0.546891040052227	0.999994000952611
EMLSAG00000000479	462.994213604092	0.0332047748426078	0.120876886615246	0.274699123814295	0.783547404370277	0.999994000952611
EMLSAG00000000480	569.256499383662	-0.157202958956436	0.109406537784089	-1.43686988127412	0.150754969394837	0.999994000952611
EMLSAG00000000481	7.34808763822879	-0.0685579151648768	0.93970884697509	-0.0729565496648922	0.941840693667683	0.999994000952611
EMLSAG00000000483	658.629321871623	-0.0701527840214223	0.101497316454316	-0.691178707695175	0.48945324284174	0.999994000952611
EMLSAG00000000484	195.317618209174	0.0134608402177649	0.182865215129278	0.0736107203781137	0.941320140655821	0.999994000952611
EMLSAG00000000485	1765.97969166	-0.0403457983631895	0.0723264664033307	-0.557828971461152	0.576961177363986	0.999994000952611
EMLSAG00000000486	35.3908677803432	-0.0547926471829267	0.424711780588003	-0.12901136650146	0.89734865482643	0.999994000952611
EMLSAG00000000487	146.766745236101	-0.320431952948714	0.221791670967166	-1.44474294977538	0.148530101039818	0.999994000952611
EMLSAG00000000488	884.128545599356	0.0532840342822438	0.0882304148308458	0.603919117737338	0.545897417760267	0.999994000952611
EMLSAG00000000489	682.511566428284	0.00392283362724237	0.0997367531330026	0.0393318762042628	0.968625792735757	0.999994000952611
EMLSAG00000000492	3830.37934636903	0.0368908542384587	0.052919574240814	0.697111697660008	0.485732894135847	0.999994000952611
EMLSAG00000000493	3.06012042669466	-0.565450232401295	1.68268584743795	-0.336040285393883	0.736840487737989	0.999994000952611
EMLSAG00000000495	1596.11857587695	-0.429139346337717	0.18351555129871	-2.33843586170636	0.0193646492235052	0.532345168276359
EMLSAG00000000496	1461.16528318157	0.035586649422743	0.0736993223778672	0.482862640721241	0.629193269855288	0.999994000952611
EMLSAG00000000497	6503.45937191179	0.0411311378459074	0.041139979214243	0.999785090597893	0.317414522606054	0.999994000952611
EMLSAG00000000498	104.923217143408	0.281712593432846	0.251193957395656	1.12149430803831	0.26207751301455	0.999994000952611
EMLSAG00000000501	192.030073099471	0.0378544215292598	0.184416504387228	0.205265909659448	0.837364377087806	0.999994000952611
EMLSAG00000000502	3826.1220431658	0.00652379084275996	0.0476474573004591	0.136917922012537	0.891095672530671	0.999994000952611
EMLSAG00000000503	13.0582918349002	0.096451628633149	0.73249118349151	0.131676163217966	0.895240440320136	0.999994000952611
EMLSAG00000000505	21.577567628475	0.498495667912532	0.591172450499217	0.843232237042805	0.399098572380165	0.999994000952611
EMLSAG00000000506	1907.22050185653	0.00185184955190929	0.0672247709813976	0.0275471306911813	0.978023349238662	0.999994000952611
EMLSAG00000000507	249.964104459393	-0.0157683575058739	0.167353706652699	-0.0942217404159277	0.924933015242999	0.999994000952611
EMLSAG00000000508	1782.35973445174	0.0765320341186715	0.0655435697955499	1.16765129451139	0.242947450540193	0.999994000952611
EMLSAG00000000509	55.9446681927558	-0.190123615685541	0.33904998834297	-0.560753936653198	0.574965292450696	0.999994000952611
EMLSAG00000000510	112.307590337969	-0.13262156383267	0.245070925041442	-0.54115584625244	0.588400168129458	0.999994000952611
EMLSAG00000000511	81.2195927235188	0.465671682506769	0.28740186139551	1.62028067683922	0.105171997819327	0.999994000952611
EMLSAG00000000512	32123.5506619636	-0.118019988788787	0.0327941400303828	-3.59881334529417	0.000319672518942329	0.0236873266521286
EMLSAG00000000513	3436.2094514212	-0.0900425679417859	0.0505632699835141	-1.78079004722487	0.0749467559663695	0.999994000952611
EMLSAG00000000514	309.432722472042	-0.0517933879891955	0.155656038994624	-0.332742554183744	0.739328624529884	0.999994000952611
EMLSAG00000000515	543.656066938275	0.0649961082666377	0.112935563218118	0.575514978759237	0.564943063329252	0.999994000952611
EMLSAG00000000516	1180.01911013479	-0.0839497444727415	0.0792553070927318	-1.05923183635535	0.28949420941357	0.999994000952611
EMLSAG00000000517	1113.65594900634	-0.00664521541376648	0.0796658768092015	-0.0834135727857696	0.933522696600359	0.999994000952611
EMLSAG00000000518	711.197899516572	0.000395052093982796	0.0995828992999221	0.00396706760658761	0.996834746307308	0.999994000952611
EMLSAG00000000519	2053.3187183827	0.0528290337041396	0.0638871117983338	0.826912224031974	0.408286814353145	0.999994000952611
EMLSAG00000000520	493.357927213533	0.0263939375048499	0.118342886398437	0.2230293540077	0.823512660642385	0.999994000952611
EMLSAG00000000521	833.445319577872	0.00395367692597358	0.0922620214201197	0.042852702174932	0.965818952283725	0.999994000952611
EMLSAG00000000522	1080.18867774977	0.00122900678057984	0.0888189761852143	0.0138372094947029	0.98895985648708	0.999994000952611
EMLSAG00000000523	1106.0527490086	0.0225963340036088	0.0810784127135786	0.278697291268314	0.780477141440182	0.999994000952611
EMLSAG00000000524	16322.8062839592	0.0272216147731342	0.033050927944245	0.823626338693288	0.41015190552127	0.999994000952611
EMLSAG00000000525	8001.37187765125	0.0448088579860514	0.037500618653171	1.19488316714109	0.232132680422026	0.999994000952611
EMLSAG00000000526	7.03622149643455	0.294165862908572	0.944313450191668	0.311512943979422	0.755410704208837	0.999994000952611
EMLSAG00000000527	1639.13109445461	-0.0872744725920897	0.0673261071809495	-1.29629465071441	0.194873990823868	0.999994000952611
EMLSAG00000000528	925.89472855118	0.0671233072126078	0.0871203547803314	0.770466412606503	0.441023271305383	0.999994000952611
EMLSAG00000000529	1.71157686536507	-2.6336893655851	2.11633408696307	-1.24445822699215	0.213330964405811	0.999994000952611
EMLSAG00000000530	33.0987344566158	0.323231030119467	0.447799969996311	0.721820124557243	0.470405074881265	0.999994000952611
EMLSAG00000000531	3.00173588140023	1.32330917685253	1.45537006735709	0.909259580455454	0.363213120886544	0.999994000952611
EMLSAG00000000532	6.61872828742434	-0.251874723683862	1.00540659070047	-0.250520263158787	0.802185036464694	0.999994000952611
EMLSAG00000000533	60.9708952758747	-0.132441292168819	0.323445001271489	-0.409470827028339	0.682194171524245	0.999994000952611
EMLSAG00000000535	4961.47207265405	-0.267898134190324	0.0898499631039688	-2.98161651864374	0.00286730911753884	0.139255646141803
EMLSAG00000000536	426.189073689885	-0.01643233016647	0.130096730811119	-0.126308555672527	0.899487684054459	0.999994000952611
EMLSAG00000000537	616.627301518288	0.062521098740554	0.105035170625157	0.595239655140616	0.551683286558134	0.999994000952611
EMLSAG00000000538	5.62058166719174	0.00851619714288151	1.06649808060752	0.00798519687726993	0.993628802404898	0.999994000952611
EMLSAG00000000539	2824.39389825747	0.0378989227684161	0.0539552140798457	0.702414463824225	0.482420727768233	0.999994000952611
EMLSAG00000000540	895.205997593044	-0.0353550382119642	0.0895413493867142	-0.394845939380159	0.692956589033416	0.999994000952611
EMLSAG00000000541	52.9799871228283	-0.140026181566001	0.366730658786308	-0.381822948835028	0.702592695419506	0.999994000952611
EMLSAG00000000542	992.926247438201	-0.102621829686603	0.083609551910416	-1.22739360924405	0.219674687230823	0.999994000952611
EMLSAG00000000543	333.925078949949	0.253877631109062	0.146205856386238	1.73643954752662	0.0824861446861875	0.999994000952611
EMLSAG00000000544	584.307876769638	0.209984150797174	0.11199143153879	1.87500193462964	0.0607924573790692	0.999994000952611
EMLSAG00000000546	18.5075009352532	0.0220138408509228	0.585373391247813	0.0376064938722222	0.970001430224823	0.999994000952611
EMLSAG00000000547	52.7546512247093	-0.0204756450395059	0.351528742620162	-0.0582474277548065	0.953551542938325	0.999994000952611
EMLSAG00000000548	340.935039346292	0.0326238093601395	0.139915457650504	0.233168013798953	0.815630942635176	0.999994000952611
EMLSAG00000000549	17.3716847268102	0.366257897335283	0.601343474542452	0.609066054327704	0.542480656774971	0.999994000952611
EMLSAG00000000550	9079.2045574916	-0.0844763413230532	0.036326793958895	-2.32545545909284	0.0200476189468532	0.543430340568654
EMLSAG00000000551	406.413519835119	-0.0634655926472195	0.133056665515516	-0.476981685970618	0.633375162868739	0.999994000952611
EMLSAG00000000552	11.5347520639125	0.690518893430995	0.751139432556091	0.919295224697753	0.357941174888333	0.999994000952611
EMLSAG00000000553	4142.80607391839	0.0217313401507639	0.0459685838574159	0.472743302647078	0.636396328653388	0.999994000952611
EMLSAG00000000554	545.167488249334	0.0322831511834606	0.111258114762524	0.290164463530303	0.77169042120984	0.999994000952611
EMLSAG00000000555	1279.40537298655	-0.00548756486636477	0.0744437954115711	-0.0737142005727427	0.941237799108665	0.999994000952611
EMLSAG00000000557	263.874761643465	0.0497230526623245	0.156939692155562	0.316829044197677	0.751373324590765	0.999994000952611
EMLSAG00000000558	6.51243619839643	-0.283606950811526	0.971747420094594	-0.291852537960861	0.770399373516586	0.999994000952611
EMLSAG00000000559	1477.97621718159	0.0267630846950106	0.069973570337377	0.382474190840522	0.70210966908019	0.999994000952611
EMLSAG00000000560	267.875182720808	-0.0987659025202037	0.157980435308909	-0.625178062885323	0.531854198022957	0.999994000952611
EMLSAG00000000561	22.5883847013646	0.609341155475484	0.548565179510448	1.11079080159494	0.266658406723205	0.999994000952611
EMLSAG00000000562	624.82908627946	0.0568061001702646	0.103617936952454	0.548226512136896	0.583536379916738	0.999994000952611
EMLSAG00000000563	54.409372069438	0.0142315660566873	0.344668412499931	0.0412906014608754	0.967064225629786	0.999994000952611
EMLSAG00000000564	6845.08401186697	-0.0922236669991641	0.039720326631894	-2.3218254938798	0.020242333932001	0.547435369632027
EMLSAG00000000565	6931.6180102666	-0.067348396903148	0.0427960607248738	-1.57370551780725	0.115555545606108	0.999994000952611
EMLSAG00000000566	1271.98598901986	-0.505619786049022	0.0791090900632396	-6.39142462193449	1.64347294070392e-10	3.19272009947415e-08
EMLSAG00000000569	1522.54620620282	0.0161225415626651	0.0692050290709704	0.232967773861222	0.815786430029106	0.999994000952611
EMLSAG00000000570	811.343713705043	-0.0502407888672591	0.0915755360171566	-0.548626751776223	0.583261623149528	0.999994000952611
EMLSAG00000000571	57.9050760986075	-0.102265235264962	0.332431142045651	-0.307628324577722	0.758365164829052	0.999994000952611
EMLSAG00000000572	7534.61772173249	-0.0434734708725303	0.0389205905066207	-1.11697870732807	0.264003429416972	0.999994000952611
EMLSAG00000000573	1404.82101626989	-0.0378301064528519	0.0728406210838971	-0.519354528969207	0.603513534214585	0.999994000952611
EMLSAG00000000574	44.952802565629	-0.211532215267958	0.382649250358771	-0.552809694699849	0.580393729310859	0.999994000952611
EMLSAG00000000575	341.432896447605	-0.0962362345592805	0.139891391190372	-0.687935359998795	0.491493488052528	0.999994000952611
EMLSAG00000000576	65.3317923226925	-0.0372354632637797	0.314622879224739	-0.118349508959842	0.905790730531616	0.999994000952611
EMLSAG00000000577	10.1016481820549	2.74717791724653	1.00938978346499	2.72162247156509	0.00649623088833897	0.258430263598904
EMLSAG00000000579	103.178216349882	0.0395817432772507	0.258352153720016	0.153208489680897	0.878233862917853	0.999994000952611
EMLSAG00000000580	13.561959460007	0.365846290782549	0.688084134907791	0.531688309935494	0.59494188978614	0.999994000952611
EMLSAG00000000581	406.448452623596	0.0221180572184473	0.128625706516076	0.171956740355653	0.863471538521105	0.999994000952611
EMLSAG00000000583	531.624121343106	1.15804207893364	0.115148810567373	10.0569174204025	8.56378523341516e-24	4.75330860384224e-21
EMLSAG00000000584	313.830355501747	0.129089053270809	0.146893108121359	0.878795846324931	0.379511978831045	0.999994000952611
EMLSAG00000000585	6855.14559988749	0.000641224675642712	0.0458891136492106	0.0139733506413834	0.988851242069314	0.999994000952611
EMLSAG00000000586	375.615496456411	0.0168353582911489	0.132632839177592	0.126932050882262	0.898994178870624	0.999994000952611
EMLSAG00000000587	454.452130377601	0.0199080263208048	0.121321564771754	0.164093055989332	0.869657888235339	0.999994000952611
EMLSAG00000000588	3731.9035442138	0.0241931209364893	0.0482531050819436	0.501379567084946	0.616104017236119	0.999994000952611
EMLSAG00000000589	1213.05567071473	-0.00999108817500494	0.0779057091120467	-0.128245905067566	0.897954372985548	0.999994000952611
EMLSAG00000000590	109.635931063337	0.328654032710969	0.250796981800208	1.3104385481512	0.190047520204213	0.999994000952611
EMLSAG00000000591	1251.98950906962	0.0519053759716673	0.0751536469077346	0.690656782569594	0.4897812544885	0.999994000952611
EMLSAG00000000592	3857.65601915058	0.0613528968026741	0.0475271649282411	1.29090167476448	0.196737774613647	0.999994000952611
EMLSAG00000000593	1418.67559262677	0.0145768808574363	0.073531041382686	0.198241186080476	0.84285636503973	0.999994000952611
EMLSAG00000000594	2794.7262640968	-0.00218433551611401	0.0532894649532387	-0.0409900065243807	0.967303862806026	0.999994000952611
EMLSAG00000000595	47.1275211448461	-0.152673114328355	0.367083030721856	-0.415908940350984	0.677476637175988	0.999994000952611
EMLSAG00000000596	548.751874801635	0.0460842699008958	0.112092213696334	0.411128198660983	0.680978533938894	0.999994000952611
EMLSAG00000000597	3706.97250442522	-0.107679805834424	0.0497522881356999	-2.16431866491701	0.0304399012185275	0.72706452582614
EMLSAG00000000598	1179.20111041659	0.115557264092768	0.0787131199784601	1.46808135828424	0.142082124630942	0.999994000952611
EMLSAG00000000599	1722.75706316168	-0.0932017208526469	0.06643715519876	-1.40285538376554	0.160659967666248	0.999994000952611
EMLSAG00000000600	1787.14596851426	-0.0296948397221758	0.0694460788189857	-0.427595628539038	0.668945549148026	0.999994000952611
EMLSAG00000000601	1828.53767894306	-0.0295712764837031	0.0648652400077477	-0.455887875851088	0.648470608388868	0.999994000952611
EMLSAG00000000602	920.403202958803	-0.00631360365700448	0.0865866106531851	-0.0729166277485216	0.941872462135821	0.999994000952611
EMLSAG00000000603	714.896323066172	0.0804366370528581	0.0986259757078306	0.81557253528364	0.414744662968531	0.999994000952611
EMLSAG00000000604	62.9852371255045	-0.32568414652178	0.32725291851354	-0.995206239874388	0.319635967583319	0.999994000952611
EMLSAG00000000605	31.1204644494524	0.108717663612244	0.458866154241887	0.236926743468061	0.812713622297215	0.999994000952611
EMLSAG00000000606	624.416727649085	-0.0375889749184737	0.10565284631893	-0.35577815674748	0.722006708567498	0.999994000952611
EMLSAG00000000607	717.509914415273	-0.0291354270347936	0.0981370617519893	-0.296885055601362	0.76655426596981	0.999994000952611
EMLSAG00000000608	107.752421422463	0.000684836175271714	0.249018078761366	0.00275014640976325	0.997805703405725	0.999994000952611
EMLSAG00000000609	14878.9227247421	-0.0107021699359407	0.0317612635742294	-0.336956680294808	0.736149556444573	0.999994000952611
EMLSAG00000000610	128797.739050547	-0.0685114712963779	0.0283531867702728	-2.41635876247285	0.0156766067297089	0.463772913810882
EMLSAG00000000611	14.8255178332235	0.0899222325926338	0.659201209787785	0.136410903465396	0.891496454531657	0.999994000952611
EMLSAG00000000612	5.4504906228599	0.220567771938965	1.27483674990128	0.173016483840809	0.862638470789792	0.999994000952611
EMLSAG00000000613	3.69943175587469	-3.47733889417946	1.64583527138278	-2.11281101738567	0.0346169463103959	0.791166914105832
EMLSAG00000000614	1351.24788026374	0.0851401391036975	0.0730904823778148	1.16485945001151	0.244075889759515	0.999994000952611
EMLSAG00000000615	238.516889175513	-0.111178423465611	0.17070521784897	-0.651288958044477	0.514859974886248	0.999994000952611
EMLSAG00000000616	106767.863628434	-0.0366471048887647	0.0273987178823648	-1.33754816725759	0.181043770621294	0.999994000952611
EMLSAG00000000617	2015.8148776868	-0.00688384235475082	0.0659038020897578	-0.104452886426421	0.916809954872029	0.999994000952611
EMLSAG00000000618	7656.62787998691	0.0215349543267593	0.037450242084499	0.575028441155868	0.565272062115954	0.999994000952611
EMLSAG00000000619	705.53227799619	-0.0609115084031734	0.0992570701029226	-0.613674253531889	0.539430605160547	0.999994000952611
EMLSAG00000000620	544.84807063915	-0.138247854467921	0.116771069359648	-1.18392214121227	0.236443884657672	0.999994000952611
EMLSAG00000000621	1177.31458481732	0.0933874691688899	0.077812374905041	1.20016217578317	0.23007636202094	0.999994000952611
EMLSAG00000000622	448.862223928014	0.138546646625662	0.125031056734336	1.108097861798	0.267819554307323	0.999994000952611
EMLSAG00000000623	336.181119363846	-0.06350058007834	0.142592867956161	-0.445327883424454	0.656082820199357	0.999994000952611
EMLSAG00000000624	4844.90132298565	0.0459660481868079	0.0453612943053674	1.01333193619585	0.310901638074244	0.999994000952611
EMLSAG00000000625	588.709048427729	0.101233367379855	0.109802462873564	0.921958986442986	0.356549969186937	0.999994000952611
EMLSAG00000000626	2261.26153555157	0.0150543733993369	0.0610331612073818	0.246658916260037	0.805172204318855	0.999994000952611
EMLSAG00000000627	884.469373967412	0.13445454316742	0.0897670672305197	1.49781592866507	0.134181081166758	0.999994000952611
EMLSAG00000000628	3576.31939667399	-0.102080628171999	0.0516666675463322	-1.97575406001283	0.0481826388525684	0.955130677662479
EMLSAG00000000629	648.053054536662	0.124391555914223	0.109482477983538	1.13617775378565	0.255882178950463	0.999994000952611
EMLSAG00000000630	54.4258177019242	-0.106722418630246	0.352376203064338	-0.302864999685465	0.761992745553023	0.999994000952611
EMLSAG00000000631	1947.37337771676	-0.00586138271794461	0.0651476580253125	-0.0899707356428258	0.928310470064492	0.999994000952611
EMLSAG00000000632	298.491782440492	0.0554468219315286	0.155949508070725	0.355543423108349	0.722182520132381	0.999994000952611
EMLSAG00000000633	2646.28990634325	0.0652346283437863	0.0549752986538452	1.18661707969136	0.235378695792695	0.999994000952611
EMLSAG00000000634	473.436692352909	-0.0850588211825361	0.122168902350236	-0.696239546612998	0.486278825247015	0.999994000952611
EMLSAG00000000635	4772.29049507333	0.0940533319371848	0.0451246245079515	2.08430170805325	0.0371327320852344	0.825990696918879
EMLSAG00000000636	2705.16695464462	-0.00074237574041303	0.0551525895820277	-0.0134603968016571	0.989260481512401	0.999994000952611
EMLSAG00000000637	53.7388848922873	-0.268330747467039	0.346946936242125	-0.773405727035383	0.439282301668416	0.999994000952611
EMLSAG00000000638	32.8413960217345	-0.183838623749255	0.441065911834499	-0.416805331848535	0.676820802168677	0.999994000952611
EMLSAG00000000639	39139.8152050175	-0.0193562410553849	0.0289371596562898	-0.668906046249693	0.50355541305726	0.999994000952611
EMLSAG00000000640	1036.62596894002	0.107042450535438	0.0828053940111936	1.2926990060692	0.196115181677096	0.999994000952611
EMLSAG00000000641	3.79867313477948	-2.2388898855248	1.45237153553307	-1.5415407357891	0.123185236607772	0.999994000952611
EMLSAG00000000642	2.95738962349004	1.26351370860869	1.5434217354515	0.818644495918726	0.412989272441568	0.999994000952611
EMLSAG00000000643	1227.24283857279	0.038055701440713	0.0761107484608869	0.500004299133515	0.617072050303536	0.999994000952611
EMLSAG00000000644	819.292887889579	0.261106588846785	0.104051364465162	2.50940091164501	0.0120936140031675	0.384095816950736
EMLSAG00000000645	443.817637172094	0.0491661865169648	0.131884177996629	0.372798217828839	0.709298629359563	0.999994000952611
EMLSAG00000000646	615.885927725589	0.0824589838149596	0.10758386239884	0.766462385494807	0.443401224796535	0.999994000952611
EMLSAG00000000647	1840.06339784429	-0.0462462309541308	0.0658364473179733	-0.702441168047437	0.482404079137834	0.999994000952611
EMLSAG00000000648	3907.03906270781	-0.0561238942581452	0.0471152301673797	-1.19120492585437	0.233573146266382	0.999994000952611
EMLSAG00000000649	444.272636330269	-0.0102773059560791	0.129869831540079	-0.0791354376470986	0.93692489672072	0.999994000952611
EMLSAG00000000650	2381.15931715378	-0.0194793137531043	0.0608520921461593	-0.320109187147048	0.748885561475915	0.999994000952611
EMLSAG00000000652	407.167700736962	0.0895102152669558	0.12906226094885	0.693542904090534	0.487968910667197	0.999994000952611
EMLSAG00000000653	21.3950258546951	-0.24453080098019	0.549246637243405	-0.445211284692534	0.656167072387764	0.999994000952611
EMLSAG00000000656	381.165033521846	0.0536429100226387	0.136720116054527	0.392355650146207	0.694795450290683	0.999994000952611
EMLSAG00000000657	1189.76220613381	-0.00188115357746383	0.0786933927398613	-0.0239048478146368	0.980928507392171	0.999994000952611
EMLSAG00000000658	1213.80975362846	-0.0293515742736898	0.0842074134306319	-0.348562829303253	0.727417537449796	0.999994000952611
EMLSAG00000000659	480.393232837708	-0.00139871961128649	0.119115024825295	-0.011742595976771	0.990630979280346	0.999994000952611
EMLSAG00000000660	2888.35432477508	-0.0297012677400596	0.0539907962620911	-0.550117238424837	0.582238963774622	0.999994000952611
EMLSAG00000000661	426.205862949923	-0.0318579997755949	0.124365431904452	-0.256164428392538	0.797823874433912	0.999994000952611
EMLSAG00000000662	45573.4245375932	-0.00327665458485044	0.0282023905836034	-0.116183575826208	0.907507053186642	0.999994000952611
EMLSAG00000000663	975.825462076727	0.0283618631698921	0.0855000724670162	0.331717416740593	0.740102648003069	0.999994000952611
EMLSAG00000000664	28926.0570354108	0.0126324604080722	0.0305206734193328	0.413898482333958	0.67894845540708	0.999994000952611
EMLSAG00000000665	2411.26089344739	0.000623843893135841	0.058086650547517	0.0107398840741473	0.991430977045224	0.999994000952611
EMLSAG00000000666	14068.0806126603	-0.0637041870572676	0.0318839398375377	-1.99800236049459	0.0457164042109569	0.92691768653639
EMLSAG00000000667	3282.45996134888	0.0182905755269012	0.0501338468472956	0.364834870593774	0.715234673614788	0.999994000952611
EMLSAG00000000668	1093.73956223456	0.0889316537882806	0.0804821730951379	1.10498574240974	0.269165767121654	0.999994000952611
EMLSAG00000000669	24089.2044829894	0.00756382702824104	0.030088524466246	0.25138577455755	0.801515864915238	0.999994000952611
EMLSAG00000000671	102.768257691033	-0.333333400913718	0.263321964199003	-1.26587769435673	0.205556873382708	0.999994000952611
EMLSAG00000000672	5.02345127392628	0.196415946575659	1.1210104652195	0.175213303238164	0.860912031557623	0.999994000952611
EMLSAG00000000673	511.813529784581	0.122742449026913	0.114142597939096	1.07534304670729	0.282221170328609	0.999994000952611
EMLSAG00000000674	10.269204021792	0.250826129790805	0.813216459261625	0.308437104210295	0.757749752171166	0.999994000952611
EMLSAG00000000675	5139.44721638123	0.0407873538258304	0.0430579140995929	0.947267295194312	0.34350259162427	0.999994000952611
EMLSAG00000000676	5100.1370328402	0.0753048022940615	0.0427509049502585	1.76147855540556	0.0781574394728179	0.999994000952611
EMLSAG00000000677	4591.98721435108	-0.00053955536118885	0.0496402146410428	-0.0108693196653252	0.991327708413413	0.999994000952611
EMLSAG00000000678	1014.44648201588	-0.0131560781663178	0.0874275839452672	-0.150479717872039	0.880386151320515	0.999994000952611
EMLSAG00000000679	8031.91263518148	0.0151618333220248	0.0373714245863782	0.405706592398708	0.684958197854119	0.999994000952611
EMLSAG00000000680	2754.40359409291	-0.0332996262890802	0.0543444698683086	-0.612750963801363	0.540041018821238	0.999994000952611
EMLSAG00000000681	1117.15772753074	-0.0667060057404357	0.0792834386065366	-0.841361158305463	0.400145638279437	0.999994000952611
EMLSAG00000000682	787.111690160544	0.102648419531132	0.093596632070013	1.09671061085134	0.272767916501634	0.999994000952611
EMLSAG00000000683	15931.1943605127	-0.133110652909517	0.0316009326425163	-4.21223811383427	2.52852791023738e-05	0.00249767129845143
EMLSAG00000000684	747.284508531315	0.0239553417325742	0.102477612103732	0.233761708931368	0.815169977848588	0.999994000952611
EMLSAG00000000685	3024.12822582145	0.00737979581570505	0.052356219213536	0.140953566291836	0.887906624743185	0.999994000952611
EMLSAG00000000686	1391.3107764209	0.0741538652822394	0.0803788530273696	0.922554409391602	0.356239463589696	0.999994000952611
EMLSAG00000000687	403.872814678195	0.137418721868376	0.142985207539604	0.961069499656556	0.336517224193604	0.999994000952611
EMLSAG00000000688	1535.6964800433	-0.00288804758096243	0.0697628571671189	-0.0413980690906054	0.966978552121759	0.999994000952611
EMLSAG00000000689	847.118918142282	-0.00517098713022704	0.0920573370052272	-0.0561713742592122	0.955205285178441	0.999994000952611
EMLSAG00000000690	6666.73067990709	-0.0296283528945973	0.0399072332276907	-0.742430644729309	0.457826458259265	0.999994000952611
EMLSAG00000000691	1739.95598897761	-0.00286253359264236	0.0658566676701963	-0.0434661165514424	0.96532997406147	0.999994000952611
EMLSAG00000000692	1594.82451586505	-0.0145403108141839	0.069967959570084	-0.207813846559573	0.835374320646694	0.999994000952611
EMLSAG00000000693	5.18347095319368	0.545106921636943	1.10090643003194	0.495143734986747	0.620498663839672	0.999994000952611
EMLSAG00000000694	1252.54147419534	0.0383290004548317	0.0754128724413573	0.5082554107011	0.611274235995889	0.999994000952611
EMLSAG00000000695	157.733561509379	0.272152235760447	0.203715552725562	1.33594235746488	0.181568114767203	0.999994000952611
EMLSAG00000000696	155.974193014508	0.145371449441942	0.204392163495266	0.711237881902984	0.476936837582404	0.999994000952611
EMLSAG00000000697	484.592209943955	-0.221219027999678	0.122474909955912	-1.80623956432637	0.070880927388432	0.999994000952611
EMLSAG00000000698	1841.63649947211	-0.0454619911090461	0.0677274881098894	-0.671248740766569	0.502062083193251	0.999994000952611
EMLSAG00000000699	2.2582705112928	2.65429823437051	1.9943625934903	1.33090053084343	0.183221742563565	0.999994000952611
EMLSAG00000000700	1113.1005639991	-0.0445878832676009	0.0847713114436262	-0.525978453185219	0.598903177813976	0.999994000952611
EMLSAG00000000701	156.834728813665	0.0569749828255889	0.37778329964804	0.150813926604668	0.880122500083974	0.999994000952611
EMLSAG00000000702	5195.32615354363	-0.0293919378088201	0.0458513793216842	-0.641026251415734	0.521505627343279	0.999994000952611
EMLSAG00000000703	629.539909324744	-0.107141736729737	0.10446126374288	-1.02565997089079	0.305051888752502	0.999994000952611
EMLSAG00000000704	769.254066369101	-0.054747491676307	0.0971830908983835	-0.56334379952529	0.573200798527368	0.999994000952611
EMLSAG00000000705	4439.03871141491	-0.0700601471927998	0.0485481905610973	-1.44310521943408	0.148990833262151	0.999994000952611
EMLSAG00000000706	2449.50666025914	-0.124940880874909	0.0604017021918819	-2.06849933596245	0.0385930929877078	0.837692908500413
EMLSAG00000000708	8363.83444546869	0.25630723852464	0.208289789309044	1.23053194001916	0.218497973988312	0.999994000952611
EMLSAG00000000709	1519.05928410256	-0.0144354418161956	0.0702661204815397	-0.20543957339993	0.837228704481704	0.999994000952611
EMLSAG00000000710	7.42701830740983	-0.33945180973336	0.957009452199998	-0.354700582061149	0.722813914835664	0.999994000952611
EMLSAG00000000711	848.790994946616	0.00901848557658988	0.0929831392572755	0.0969905474113601	0.922733901130071	0.999994000952611
EMLSAG00000000712	1933.54688838689	0.00511415680249592	0.0636152448643749	0.0803920005872663	0.935925488920355	0.999994000952611
EMLSAG00000000713	4121.44018879136	-0.116092493306748	0.0480856286082059	-2.41428669369494	0.0157660514128283	0.464868109570391
EMLSAG00000000714	1372.46895229918	0.00468411527058245	0.0747538248301536	0.0626605432059847	0.950036817579328	0.999994000952611
EMLSAG00000000715	1190.96338812387	0.0550276152004777	0.0824759577764287	0.667195831173535	0.504647053643488	0.999994000952611
EMLSAG00000000716	58.8780009867123	0.213266772562165	0.332025519779653	0.64232042375447	0.520665155947939	0.999994000952611
EMLSAG00000000717	317.533131508704	0.0846977211905548	0.145216759723806	0.583250317330074	0.55972480277588	0.999994000952611
EMLSAG00000000718	1367.01050832512	0.0113831318669282	0.0733420726066416	0.155206029259356	0.876658895227392	0.999994000952611
EMLSAG00000000719	307.09075886894	-0.139286566699959	0.146774238356866	-0.948985109779946	0.342628185309049	0.999994000952611
EMLSAG00000000720	2504.95479151787	-0.0247397076025973	0.0622807194684464	-0.397228995004325	0.691198602480672	0.999994000952611
EMLSAG00000000721	7511.60674655983	-0.0350152218104598	0.0386860075509843	-0.905113347876832	0.36540534145809	0.999994000952611
EMLSAG00000000722	1360.21716336944	0.0107296249911435	0.0799928552880708	0.134132291596592	0.893297965357453	0.999994000952611
EMLSAG00000000723	22.6585946282403	-0.726884328896604	0.548964877738622	-1.32409988028905	0.185469875342664	0.999994000952611
EMLSAG00000000724	677.288635508227	0.153249721049551	0.101168931430006	1.51479034999571	0.12982550504667	0.999994000952611
EMLSAG00000000725	1230.34532359751	-0.236378918961216	0.0832034801036622	-2.84097394323788	0.00449759870716247	0.197826454832776
EMLSAG00000000726	252.880059031032	0.180330676564002	0.16141591184651	1.11718029840502	0.263917242653147	0.999994000952611
EMLSAG00000000729	1445.24942945051	0.0113969651530329	0.0723865858704874	0.157445817011236	0.874893506948792	0.999994000952611
EMLSAG00000000730	98.2535286098243	0.727115915866116	0.280219953271544	2.59480421496435	0.0094644814797354	0.329383600162429
EMLSAG00000000731	1167.89364949392	0.104897703420105	0.0784348469416827	1.33738647438297	0.18109651714829	0.999994000952611
EMLSAG00000000732	7.61170694970329	0.0074931108882333	0.915425344832269	0.0081853871869871	0.993469078868623	0.999994000952611
EMLSAG00000000733	2569.62024432738	0.0665724054952064	0.0554173951925575	1.20129077275987	0.229638428480586	0.999994000952611
EMLSAG00000000734	164083.95356093	-0.0200888441396359	0.0259604827628244	-0.773823981748263	0.43903488860018	0.999994000952611
EMLSAG00000000735	579.808909269286	0.0337301496744707	0.10861519236895	0.310547253462427	0.756144831296955	0.999994000952611
EMLSAG00000000738	677.779735333175	0.0817453564010872	0.100155422445876	0.816185029275498	0.414394317864013	0.999994000952611
EMLSAG00000000739	5787.76035290215	-0.00545384623810308	0.0441530504217812	-0.123521391749926	0.901694235835677	0.999994000952611
EMLSAG00000000740	10048.4857603908	-0.000813935656042807	0.0348261596218325	-0.0233713870516045	0.981354028594896	0.999994000952611
EMLSAG00000000741	1478.5861469917	-0.0350042257265715	0.0697755430897277	-0.501668982806166	0.61590038624643	0.999994000952611
EMLSAG00000000742	15837.6757480436	-0.0712283061986473	0.0335096931652157	-2.12560305603111	0.0335363249451189	0.776161782432491
EMLSAG00000000743	4669.08124178129	-0.00139348613113503	0.0462142256121381	-0.0301527530252293	0.975945229004275	0.999994000952611
EMLSAG00000000744	1169.3900725873	0.0559227370927535	0.0834759243306952	0.66992653919245	0.502904620718215	0.999994000952611
EMLSAG00000000745	866.489606459186	-0.0935156001087698	0.0888544712080203	-1.05245801181842	0.292589464948814	0.999994000952611
EMLSAG00000000746	2210.71308597974	0.0617029342771796	0.0600190981702154	1.02805500512835	0.303923954306413	0.999994000952611
EMLSAG00000000747	25001.5265904294	-0.0624473416093663	0.0343739739507061	-1.81670416399683	0.0692624238174403	0.999994000952611
EMLSAG00000000748	36990.5556211761	-0.0124314973112196	0.030360017997254	-0.409469365675081	0.682195243752178	0.999994000952611
EMLSAG00000000751	149.572256308124	0.135212686871263	0.212739222231113	0.635579492362592	0.525050539567993	0.999994000952611
EMLSAG00000000752	3263.70016573181	-0.0363790789853932	0.0598422393945808	-0.60791640408911	0.543242919179577	0.999994000952611
EMLSAG00000000753	42452.6722399845	-0.0685485402811857	0.0284003011881213	-2.41365539848066	0.0157933915056516	0.464868109570391
EMLSAG00000000756	93.750851376559	-0.0534255005129468	0.261144202723892	-0.204582372327957	0.837898428947472	0.999994000952611
EMLSAG00000000759	2957.77751702812	-0.0354039282893787	0.0537131194440863	-0.659129997583424	0.509812294161928	0.999994000952611
EMLSAG00000000760	487.02171908556	0.013978573965964	0.119944490885689	0.116542025921691	0.907222981126737	0.999994000952611
EMLSAG00000000761	2196.02363768437	0.0449788095247086	0.0611570923856081	0.735463505052005	0.462057258273023	0.999994000952611
EMLSAG00000000762	247.905311312209	-0.00622935675615724	0.169266302903531	-0.0368021079760186	0.970642793266882	0.999994000952611
EMLSAG00000000763	4181.5328434516	-0.00150375962704354	0.0459095243895397	-0.0327548509168648	0.973870082624311	0.999994000952611
EMLSAG00000000764	1637.52658734286	0.0237535316951906	0.0680869796174816	0.348870398255877	0.727186609373546	0.999994000952611
EMLSAG00000000765	1308.39470633118	0.0182294402355829	0.0735758145028079	0.247764028964806	0.804316987994821	0.999994000952611
EMLSAG00000000766	4185.29256601215	0.0200008419102344	0.0494479973263228	0.404482344921729	0.685858058092515	0.999994000952611
EMLSAG00000000767	189.352918306145	-0.0987654849846851	0.184979657206407	-0.533926197487104	0.59339259619916	0.999994000952611
EMLSAG00000000768	418.96089742707	-0.0809403357483453	0.126628795448527	-0.639193758904914	0.522696891694751	0.999994000952611
EMLSAG00000000769	9.03647978429796	0.396115689941945	0.857715273560168	0.461826554979912	0.644205706167091	0.999994000952611
EMLSAG00000000770	11197.7876034413	0.0188448507936317	0.0350157747380484	0.538181746216076	0.590451580804856	0.999994000952611
EMLSAG00000000771	1123.91953734217	-0.045156261385772	0.0798153063723766	-0.565759419316095	0.571557336320739	0.999994000952611
EMLSAG00000000772	6.70572558836618	-1.25503378157135	1.03262359251285	-1.21538360218681	0.2242198192012	0.999994000952611
EMLSAG00000000773	374.611433067999	-0.0104153864840689	0.132516478935407	-0.0785969154005794	0.937353241104143	0.999994000952611
EMLSAG00000000774	64.3982983957466	0.000992349048975085	0.339615885527879	0.00292197476991583	0.99766860476158	0.999994000952611
EMLSAG00000000778	3592.84212816202	0.12542854751269	0.0541243895529267	2.31741269599055	0.0204812614032088	0.551914982485746
EMLSAG00000000779	519.370433124739	0.0664983984844737	0.116116860723445	0.572685121438588	0.566857913315785	0.999994000952611
EMLSAG00000000781	1078.5801244638	-0.0016102213523464	0.0808790957418067	-0.0199089930170185	0.984115971177651	0.999994000952611
EMLSAG00000000782	4.07464831301049	-0.54797131070946	1.22835806014335	-0.446100635058733	0.655524554103578	0.999994000952611
EMLSAG00000000783	1930.21076276815	0.105968454414716	0.0626986237632656	1.69012408972207	0.091004217081769	0.999994000952611
EMLSAG00000000784	1726.50530036422	0.0637852904000275	0.0651627204720922	0.978861685606654	0.327648325651229	0.999994000952611
EMLSAG00000000785	9.05461251622653	0.651096031977169	0.865926665864553	0.751906665591717	0.452107189357316	0.999994000952611
EMLSAG00000000786	553.434739816027	-0.0896379095719002	0.130680570811416	-0.68593142052659	0.492756355385851	0.999994000952611
EMLSAG00000000788	229.735962433858	0.300449870269093	0.18075935912973	1.66215388080383	0.0964819244723153	0.999994000952611
EMLSAG00000000789	56.7784153391501	0.281677613112233	0.351769097501865	0.800745759399004	0.423278845675836	0.999994000952611
EMLSAG00000000790	22.568484809794	0.154743788922275	0.556653844500646	0.277989257509018	0.781020605139673	0.999994000952611
EMLSAG00000000791	10.3017546054942	0.06860823613612	0.793282756735451	0.0864864836070046	0.931079700329712	0.999994000952611
EMLSAG00000000792	499.003744218467	-0.0736331839717694	0.127839836045977	-0.575979962500012	0.5646287254345	0.999994000952611
EMLSAG00000000793	2381.84567592719	-0.0189579557444271	0.0582187018158742	-0.325633433125744	0.744701713754907	0.999994000952611
EMLSAG00000000794	1144.76258067168	-0.0155429028430697	0.0822204723753886	-0.18903932796818	0.850061993198493	0.999994000952611
EMLSAG00000000795	1790.75154273475	0.00193175951584448	0.0663232455139059	0.0291264322316594	0.976763754865296	0.999994000952611
EMLSAG00000000796	503.375867440504	-0.536235283082262	0.118436811000641	-4.52760656549053	5.96555187444479e-06	0.000668600698543543
EMLSAG00000000797	135.21914040726	-0.126466844454044	0.218034380173408	-0.580031664517598	0.561893264712682	0.999994000952611
EMLSAG00000000798	19.8211467659238	-0.523904729530601	0.572490836910729	-0.915132078545908	0.360122296327806	0.999994000952611
EMLSAG00000000800	39.9689927662089	-0.114662071918778	0.405912301924603	-0.282479913456962	0.777575546439419	0.999994000952611
EMLSAG00000000803	2945.74530869451	0.0899907931166485	0.0530910008825206	1.69502913150535	0.0900698946302154	0.999994000952611
EMLSAG00000000804	798.450237163767	-0.0330415270971212	0.0955811373019011	-0.34569087614805	0.729575041797959	0.999994000952611
EMLSAG00000000806	6010.29728562177	0.0620685418330389	0.0408672278510488	1.51878522466128	0.128816566209522	0.999994000952611
EMLSAG00000000807	519.521159719011	-0.0044095288862794	0.119287271283692	-0.0369656279234736	0.970512411942401	0.999994000952611
EMLSAG00000000808	1016.71891582731	-0.0267797111565731	0.0907570376847467	-0.295070353106886	0.767940136745262	0.999994000952611
EMLSAG00000000809	1046.94147748593	0.0632574461674685	0.0833517529247786	0.75892160569863	0.447899453573225	0.999994000952611
EMLSAG00000000810	3134.57720736854	-0.0451810804377863	0.0523604625416183	-0.862885433868628	0.388200460086496	0.999994000952611
EMLSAG00000000811	557.113988398388	0.0495940327972054	0.112731923130655	0.439928916494455	0.659988591760116	0.999994000952611
EMLSAG00000000812	3211.70349081097	-0.0470973711685215	0.0521458551035398	-0.903185326523189	0.36642754422971	0.999994000952611
EMLSAG00000000813	1410.33315066603	0.0517385038066458	0.0765326164880032	0.676032078620441	0.499020278390293	0.999994000952611
EMLSAG00000000814	1213.03953152043	0.0385435218329993	0.0797373522048027	0.483381009868519	0.628825229380588	0.999994000952611
EMLSAG00000000815	1376.11613346124	0.0601854878099353	0.0758348835670996	0.793638560237024	0.427405877439125	0.999994000952611
EMLSAG00000000817	10.0187413747408	0.160188963802275	0.830209147483465	0.192950131045702	0.846998023741253	0.999994000952611
EMLSAG00000000818	215.516573760069	0.0376809149823968	0.185848476302124	0.202750733996554	0.839329866628158	0.999994000952611
EMLSAG00000000819	1383.49889915642	0.169324783767234	0.0747340655575657	2.26569747683281	0.0234699121393848	0.610636821197922
EMLSAG00000000820	1828.20743018835	0.0282947331115835	0.0641891722521588	0.440802274259455	0.659356146940029	0.999994000952611
EMLSAG00000000821	2666.17078870998	0.00972614704519363	0.0566963359346831	0.171548070697172	0.863792835654735	0.999994000952611
EMLSAG00000000822	19768.5266216984	-0.0121637865280009	0.0310733286542342	-0.391454248862503	0.695461500067928	0.999994000952611
EMLSAG00000000823	607.388249844894	0.00978992948171561	0.113930663515543	0.0859288375897153	0.931522987206378	0.999994000952611
EMLSAG00000000824	363.766778890474	0.052267239355082	0.142468892593468	0.366867730938468	0.713717682642733	0.999994000952611
EMLSAG00000000825	73.3352503189004	0.00343466085254715	0.32565534721263	0.0105469198707938	0.991584931483248	0.999994000952611
EMLSAG00000000826	682.978657795697	-0.00155814413547659	0.106010053799526	-0.0146980789050741	0.988273052005348	0.999994000952611
EMLSAG00000000827	67631.3791889236	0.0124648511731842	0.0267415114425152	0.466123659464021	0.641126988976598	0.999994000952611
EMLSAG00000000828	1890.62918637339	-0.139431938937594	0.0642572402856592	-2.16990238481674	0.030014241639014	0.71836961097402
EMLSAG00000000829	2956.82207712827	-0.0228965456089457	0.0548605843086543	-0.417358763080724	0.67641601257014	0.999994000952611
EMLSAG00000000830	871.649514864551	-0.170239414008355	0.0939920938749316	-1.81120993255965	0.0701083612777716	0.999994000952611
EMLSAG00000000831	1450.9756571829	0.0189225605542454	0.0725638287229876	0.260771253216011	0.794268914222084	0.999994000952611
EMLSAG00000000832	2186.2928969533	0.0310563955476866	0.0627354435269082	0.495037474858467	0.620573667837892	0.999994000952611
EMLSAG00000000833	12.1129961788129	0.375793858916673	0.759392309662048	0.494861291239455	0.620698036214607	0.999994000952611
EMLSAG00000000835	15790.2441225036	-0.183594811998265	0.0865000967807289	-2.12248100095961	0.0337973664833174	0.780083373721877
EMLSAG00000000836	99.378028110785	-0.00342914365374707	0.261297048653429	-0.0131235452961251	0.989529226385178	0.999994000952611
EMLSAG00000000839	1192.74498038932	0.0186004341707291	0.0771130607764663	0.241209906382106	0.809392433368322	0.999994000952611
EMLSAG00000000840	177.264140661786	-0.0524380604829639	0.198347523381592	-0.264374667195015	0.791491229942819	0.999994000952611
EMLSAG00000000841	41319.9405284093	-0.00349213290107442	0.0276805456927455	-0.126158383575135	0.899606553186163	0.999994000952611
EMLSAG00000000842	1096.02809389969	-0.0597990311868859	0.0821830245447247	-0.727632397543884	0.466838643023273	0.999994000952611
EMLSAG00000000843	27129.8017330095	-0.0306361229101709	0.0324882924721571	-0.942989630385358	0.345686206963629	0.999994000952611
EMLSAG00000000844	669.054978577733	-0.0158113486099353	0.10305578083324	-0.153425149779036	0.878063013020234	0.999994000952611
EMLSAG00000000845	96.8379791390979	-0.13495111075862	0.280414520490477	-0.481255787049028	0.63033471604745	0.999994000952611
EMLSAG00000000846	1074.92386294477	-0.00969563602460575	0.0851344992965336	-0.113886099110476	0.909328085169614	0.999994000952611
EMLSAG00000000847	5.18325235949083	1.11351015132933	1.12750320847674	0.987589341615876	0.323353808311463	0.999994000952611
EMLSAG00000000849	20.7625925073322	0.00514787695508598	0.577600079458863	0.00891252812830095	0.992888925551348	0.999994000952611
EMLSAG00000000850	392.792721275982	-0.0701281083757753	0.12948629744847	-0.541587100393255	0.588102980206481	0.999994000952611
EMLSAG00000000851	469.875679576681	0.333816636889205	0.123906309984135	2.69410522298619	0.00705778796679974	0.275080249328732
EMLSAG00000000852	2179.69065174628	-0.152242257019123	0.124776236261133	-1.22012220901189	0.22241855058511	0.999994000952611
EMLSAG00000000853	387.616820120756	0.0534019059938813	0.131461720351146	0.406216394028923	0.684583609402482	0.999994000952611
EMLSAG00000000854	64.5608279321705	-0.056397641903479	0.318718163333694	-0.176951452385321	0.859546523091342	0.999994000952611
EMLSAG00000000855	12.2941747153964	0.771923789063775	0.759139851763829	1.01684002923867	0.309229536130427	0.999994000952611
EMLSAG00000000856	150.259855277398	0.258364974728273	0.213038895108377	1.21275964465005	0.225221728539919	0.999994000952611
EMLSAG00000000857	750.794630315038	0.120440530024393	0.0994117643924481	1.21153196264508	0.225691592437773	0.999994000952611
EMLSAG00000000858	99.1810587909433	1.23037341517557	0.819637374636902	1.50111921838681	0.133324728873352	0.999994000952611
EMLSAG00000000859	514.605874075061	0.0659489789504094	0.117224015279732	0.562589319202513	0.573714566709257	0.999994000952611
EMLSAG00000000860	299.877956938191	-0.10668420237927	0.149111761307878	-0.715464705423162	0.474321942388846	0.999994000952611
EMLSAG00000000861	4665.46509194971	-0.00820157653180561	0.0443125111303405	-0.185084896400512	0.853162447865722	0.999994000952611
EMLSAG00000000862	6.3223300073358	1.13335172121812	1.02320667987333	1.10764691387514	0.268014334147864	0.999994000952611
EMLSAG00000000863	1611.10927634376	-0.037456541230485	0.0723227421496809	-0.517908200341244	0.604522320289812	0.999994000952611
EMLSAG00000000867	1133.29324911485	-0.120241744213604	0.083919831327182	-1.43281680041529	0.151910198823165	0.999994000952611
EMLSAG00000000869	14720.095436064	-0.01231967435868	0.0326806491228248	-0.376971531758092	0.706194761232961	0.999994000952611
EMLSAG00000000870	170.636310916126	-0.23114085821853	0.195033346918408	-1.18513506469859	0.235964049081606	0.999994000952611
EMLSAG00000000872	82.7924033543582	-0.260191541393351	0.282213759183019	-0.921966179631283	0.356546217012006	0.999994000952611
EMLSAG00000000873	1767.48055567333	-0.0964273370618806	0.067474484133149	-1.4290933572993	0.152977402501306	0.999994000952611
EMLSAG00000000879	367.073476861461	0.101070978890396	0.136745858474596	0.739115465856484	0.459836886313669	0.999994000952611
EMLSAG00000000880	7900.4486802205	-0.0443520850350378	0.0459231528984663	-0.965789198600932	0.33414967449016	0.999994000952611
EMLSAG00000000883	33.972910291106	-0.463052003725241	0.817400811585301	-0.566493202798733	0.571058552321694	0.999994000952611
EMLSAG00000000884	633.430483579918	0.0188629301445873	0.103203326139353	0.182774440032264	0.85497500465281	0.999994000952611
EMLSAG00000000885	380.097921343894	0.0879168149672286	0.131812373614868	0.66698453685468	0.504782010618921	0.999994000952611
EMLSAG00000000886	200.514235262772	-0.0561920428979397	0.195799409427253	-0.286987805848398	0.774121657209276	0.999994000952611
EMLSAG00000000887	1444.77509292729	0.0428954087928939	0.0714223705797973	0.600587861263561	0.548114524936	0.999994000952611
EMLSAG00000000888	9125.94505587911	0.0132162296618621	0.0363187876923338	0.36389512155032	0.715936327719899	0.999994000952611
EMLSAG00000000889	685.7351031126	0.0485144781129614	0.101007478548223	0.480305803196536	0.631009963026635	0.999994000952611
EMLSAG00000000890	149.407773017075	0.208952364377912	0.215532539232638	0.969470155744677	0.332310663674099	0.999994000952611
EMLSAG00000000891	162.686608762306	-0.346512738426459	0.201764769956208	-1.71740952844081	0.0859043719121678	0.999994000952611
EMLSAG00000000892	159.086646237019	0.00906392388188568	0.20835039484836	0.0435032719207588	0.965300356381496	0.999994000952611
EMLSAG00000000893	2697.07009596694	-0.0315753509982771	0.0541713604732111	-0.58287904757149	0.559974726393605	0.999994000952611
EMLSAG00000000894	6791.75750397217	0.0203819929718305	0.0387911279339337	0.525429242649083	0.599284829443772	0.999994000952611
EMLSAG00000000895	1456.31471459942	0.0219914666991671	0.0718138148843323	0.306228916185387	0.759430357351257	0.999994000952611
EMLSAG00000000896	2346.32815529854	0.0519263245460312	0.0623422580570801	0.832923383982785	0.404887940587178	0.999994000952611
EMLSAG00000000897	26996.2962352622	-0.0347356947535819	0.0315169137940374	-1.10212868495244	0.270405730311564	0.999994000952611
EMLSAG00000000898	71.9743835384912	0.517441878244315	0.305999358923366	1.69099007287104	0.0908386986543134	0.999994000952611
EMLSAG00000000899	14215.3269289487	0.00981149657632744	0.0324196916367768	0.302640033910665	0.762164201674231	0.999994000952611
EMLSAG00000000900	179.084111867555	-0.0690002806763229	0.198095436183605	-0.348318376261682	0.727601094670767	0.999994000952611
EMLSAG00000000901	927.703145493342	-0.0164910065953279	0.0864321756303914	-0.190797078461245	0.848684577689179	0.999994000952611
EMLSAG00000000902	404.614629047171	0.0185992053538882	0.128225175386284	0.145051120404845	0.884670510297825	0.999994000952611
EMLSAG00000000903	11994.6934059226	0.0738632274088817	0.0336486393637757	2.19513266525715	0.0281540826450008	0.688130672769052
EMLSAG00000000904	9139.28421949427	-0.00899338432467565	0.0371026634624539	-0.242391879326306	0.808476526154571	0.999994000952611
EMLSAG00000000905	2474.98608600701	0.0201823332387076	0.0561637740367967	0.359347881883522	0.719334858536398	0.999994000952611
EMLSAG00000000907	219.503564326128	0.0297620781519751	0.172018464740983	0.173016764199061	0.862638250419445	0.999994000952611
EMLSAG00000000908	5524.36256113568	-0.0559092613997401	0.0442373423762347	-1.26384765441461	0.206284712990966	0.999994000952611
EMLSAG00000000909	14746.3881606588	-0.00541865415709909	0.0331460784086159	-0.163477986454367	0.870142104245885	0.999994000952611
EMLSAG00000000911	214.07215537383	0.22383879672273	0.175090987681742	1.27841415304365	0.201103436350121	0.999994000952611
EMLSAG00000000912	314.325726755544	-0.0463470099378671	0.14813864468467	-0.312862386695395	0.754385215063295	0.999994000952611
EMLSAG00000000913	4017.92238329817	0.0436005362823356	0.0496393718377532	0.87834585064542	0.379756060593004	0.999994000952611
EMLSAG00000000914	7362.82448767762	-0.0199105575901204	0.0385763941867971	-0.516133195179109	0.605761384817045	0.999994000952611
EMLSAG00000000915	77690.0286098749	-0.0803982984371453	0.0289475539157664	-2.7773779667565	0.0054799413576675	0.228939772275887
EMLSAG00000000917	853.050014578888	-0.132140609881676	0.0933355168195939	-1.41575912776149	0.156846040083211	0.999994000952611
EMLSAG00000000919	351.703464204241	-0.026969735606047	0.136508619936884	-0.19756800426608	0.843383070220698	0.999994000952611
EMLSAG00000000920	837.110600943848	-0.0301631035850981	0.0942437344530528	-0.320054205832895	0.748927239579035	0.999994000952611
EMLSAG00000000921	28.673763956566	0.273161600104854	0.493465279607326	0.553557892304443	0.579881450209262	0.999994000952611
EMLSAG00000000923	1888.31203843897	-0.0311177696473426	0.063916697376129	-0.486848834886206	0.626365459941438	0.999994000952611
EMLSAG00000000924	2575.64337833372	-0.0541585355584432	0.0551644860963111	-0.981764526254961	0.326215868106045	0.999994000952611
EMLSAG00000000928	1473.9576595004	-0.00686607912304887	0.0747651571829132	-0.0918352797179438	0.926828913326802	0.999994000952611
EMLSAG00000000929	29860.2200144941	0.0204350168011358	0.0294275966765927	0.694416775712784	0.487420876243832	0.999994000952611
EMLSAG00000000930	22.8630409811802	-0.576152337227474	0.539455833604364	-1.06802503807943	0.285509217688514	0.999994000952611
EMLSAG00000000931	60191.462453496	-0.0727680057558103	0.0552875419691676	-1.31617364715529	0.188115766585454	0.999994000952611
EMLSAG00000000932	213.855298982948	0.0260642074172677	0.188803129474507	0.138049657809231	0.890201171965186	0.999994000952611
EMLSAG00000000933	4155.15162728666	0.0258972096092495	0.048511033813776	0.533841635052834	0.593451105326077	0.999994000952611
EMLSAG00000000934	1898.06988026723	0.0127619299244156	0.0644352853646456	0.1980580958429	0.842999609995002	0.999994000952611
EMLSAG00000000935	11009.4149548091	-0.00818122507427176	0.0342710402294679	-0.238721235757447	0.811321749007112	0.999994000952611
EMLSAG00000000936	8062.7360578179	0.00304134121074182	0.0370109636689926	0.0821740616629721	0.934508299466454	0.999994000952611
EMLSAG00000000937	1070.62097562618	-0.153185022502142	0.0829268461645484	-1.84723077733094	0.0647137005716998	0.999994000952611
EMLSAG00000000938	561.305154003354	-0.107585865168057	0.113332313295965	-0.949295589573809	0.34247029607002	0.999994000952611
EMLSAG00000000939	167.366107368663	-0.0637289975721108	0.206100648152317	-0.309212989592407	0.757159513504027	0.999994000952611
EMLSAG00000000940	2078.95054798349	-0.0276654312997049	0.0630179588935062	-0.439008685547188	0.660655242895401	0.999994000952611
EMLSAG00000000941	13.7505515544074	-0.631839170393378	0.707654687191594	-0.89286368313464	0.37193017760403	0.999994000952611
EMLSAG00000000942	13.3891217857725	-0.15736684635102	0.699249440893169	-0.225051086419192	0.821939532241503	0.999994000952611
EMLSAG00000000943	436.052665196372	0.0138255665550597	0.127792301102945	0.108187789371774	0.913846730771727	0.999994000952611
EMLSAG00000000944	214.947708937855	-0.0887469293484199	0.174942255329717	-0.507292701704096	0.611949458690871	0.999994000952611
EMLSAG00000000945	965.602341843333	-0.238948929942771	0.0873360322283754	-2.73597189895165	0.00621963370671764	0.249127321256016
EMLSAG00000000946	392.627579413001	0.120224743029462	0.13011093111465	0.92401723667263	0.355477341614994	0.999994000952611
EMLSAG00000000947	2194.06699209506	-0.0202381181447627	0.0646111774515344	-0.313229365924241	0.754106409388996	0.999994000952611
EMLSAG00000000948	710.382037585094	-0.0730878871205865	0.0976602842717972	-0.748389047457372	0.454225526920541	0.999994000952611
EMLSAG00000000949	6733.22325299665	0.00808746498385495	0.041061882573027	0.196957968731017	0.843860429540932	0.999994000952611
EMLSAG00000000950	1393.37324587609	0.0716445750700955	0.0741321054509836	0.966444627928005	0.333821741862696	0.999994000952611
EMLSAG00000000951	10235.2386594882	-0.0182978161434203	0.0353613138347259	-0.517452949540898	0.604840005354312	0.999994000952611
EMLSAG00000000952	2136.79046209177	-0.0285876830162293	0.0645111107743176	-0.443143555785902	0.657661902513995	0.999994000952611
EMLSAG00000000953	1258.59344345225	0.00964901140177494	0.0771678417226916	0.125039280435617	0.900492453062573	0.999994000952611
EMLSAG00000000954	1342.79717022437	0.00152318939918605	0.0727164120998287	0.0209469823276613	0.983287948355672	0.999994000952611
EMLSAG00000000955	539.328239837651	0.0393594353653709	0.112476915121059	0.349933453660321	0.726388639973506	0.999994000952611
EMLSAG00000000956	1129.42326090505	0.0383957796963168	0.0796041111342607	0.482334130099867	0.629568605598236	0.999994000952611
EMLSAG00000000957	230.811956178324	-0.287447069631954	0.171600111990408	-1.67509838016901	0.0939149307368663	0.999994000952611
EMLSAG00000000958	3979.79429025851	-0.0317242537504524	0.0467627813721067	-0.678408187443174	0.497512919308795	0.999994000952611
EMLSAG00000000959	5675.81446039172	-0.312674627861133	0.118405099430068	-2.64071927109697	0.00827302385216252	0.305002498240247
EMLSAG00000000960	3261.26006372246	-0.482455683526837	0.0523644827448438	-9.21341447938476	3.15912393813864e-20	1.47290994491776e-17
EMLSAG00000000961	5168.62230372082	-0.339133249483217	0.0431376212748377	-7.86165855837382	3.79080181717271e-15	1.19420502651257e-12
EMLSAG00000000962	521.293099265701	-0.165557054435372	0.120082512631149	-1.37869412296447	0.16798908228982	0.999994000952611
EMLSAG00000000963	5888.45744742404	-0.0642574071711833	0.0441789731877161	-1.45447941712348	0.145813435937651	0.999994000952611
EMLSAG00000000964	156.703558273516	-0.0729152041241063	0.207510348626095	-0.351381049701234	0.7253024972931	0.999994000952611
EMLSAG00000000965	405.738014012915	0.0751316153958067	0.129117290411396	0.581886555676787	0.560643096854773	0.999994000952611
EMLSAG00000000966	215.735118056582	0.127796889620145	0.1780247876143	0.717860087534685	0.472843559571364	0.999994000952611
EMLSAG00000000967	90.9856944397496	-0.238555116643091	0.26707955607133	-0.893198716338212	0.371750765408544	0.999994000952611
EMLSAG00000000968	48.8624751622386	0.772836639221555	0.370396323640142	2.08651271596422	0.0369322045704037	0.824677732706179
EMLSAG00000000969	31.9548081863242	-0.0308378658858099	0.444354431971514	-0.0693992535395412	0.944671823077714	0.999994000952611
EMLSAG00000000970	1481.31749464011	-0.0934853198407191	0.0717834144450685	-1.30232478579377	0.192805382177457	0.999994000952611
EMLSAG00000000971	3853.47051861845	-0.025460923765505	0.050514703640481	-0.50402995426269	0.614240327737181	0.999994000952611
EMLSAG00000000972	74.3716787622311	-0.220565215284247	0.314630944181797	-0.701028361523151	0.483285315794738	0.999994000952611
EMLSAG00000000973	12.2096693862138	0.393018884666192	0.731494618441339	0.537281990541	0.591072843552516	0.999994000952611
EMLSAG00000000975	428.077369889244	-0.139961958108072	0.135324869355064	-1.03426634568434	0.301011665442974	0.999994000952611
EMLSAG00000000977	243.102779681696	0.0036531291292408	0.16477766796248	0.0221700499491995	0.982312308394676	0.999994000952611
EMLSAG00000000978	102.854899587831	0.0125072619980111	0.253491555534765	0.0493399552171502	0.960648378617957	0.999994000952611
EMLSAG00000000979	293.782220533747	-0.00958276648742203	0.155207369939598	-0.0617416975183031	0.95076853347473	0.999994000952611
EMLSAG00000000980	1359.80469531454	0.021914954872321	0.0738102955764875	0.296909187277419	0.76653584186164	0.999994000952611
EMLSAG00000000981	988.275280093654	0.12987676821708	0.0873284106014563	1.48722239787236	0.136956082349572	0.999994000952611
EMLSAG00000000982	77.5095868101335	0.00168815067485292	0.288972623438052	0.00584190521153231	0.995338860538509	0.999994000952611
EMLSAG00000000983	1753.62357617974	0.00217733050118626	0.0663839718458492	0.0327990392958448	0.973834844332787	0.999994000952611
EMLSAG00000000984	3237.37738169042	0.00710261061552119	0.0506924206572091	0.14011188503998	0.888571590321084	0.999994000952611
EMLSAG00000000985	5694.69472690197	0.0209732102527285	0.0409742573226425	0.511863097055786	0.608746826931452	0.999994000952611
EMLSAG00000000986	107.183132000605	0.0666617074058308	0.247547015161684	0.269289077722432	0.78770723656312	0.999994000952611
EMLSAG00000000987	4821.40700718422	0.0293144823947022	0.0443602717467354	0.660827385415183	0.508723018284591	0.999994000952611
EMLSAG00000000988	1498.91051919419	-0.0294967456860309	0.070986148823471	-0.415528186483023	0.67775528559239	0.999994000952611
EMLSAG00000000989	388.500631495361	-0.00639438145143782	0.141321949507586	-0.0452469094413006	0.963910504186785	0.999994000952611
EMLSAG00000000990	460.762647537169	-0.0413295261724427	0.127140643214181	-0.325069349404023	0.745128585905323	0.999994000952611
EMLSAG00000000991	669.316886442276	-0.0332681956198831	0.10039990790266	-0.331356834033527	0.740374966292364	0.999994000952611
EMLSAG00000000992	1216.40762268084	0.119276192170273	0.0767372111449574	1.55434619515895	0.120101860013347	0.999994000952611
EMLSAG00000000993	1051.46536488252	-0.0845945315666053	0.0878154162223703	-0.963322104542454	0.335385903704936	0.999994000952611
EMLSAG00000000994	2160.36538400519	-0.0357909476156233	0.059378301965146	-0.602761386417414	0.546667437763219	0.999994000952611
EMLSAG00000000995	3393.58946076789	0.020010266538079	0.0495934570502759	0.403486018685759	0.686590718097061	0.999994000952611
EMLSAG00000000996	14.4441541794468	0.0885631778616032	0.691367565406624	0.128098543080359	0.898070989004088	0.999994000952611
EMLSAG00000000998	166.004527962609	-0.0781278388888373	0.204807456663928	-0.381469699206502	0.702854751008913	0.999994000952611
EMLSAG00000000999	1189.54971332374	-0.106446557139916	0.0775772414543368	-1.37213640423877	0.170020978516384	0.999994000952611
EMLSAG00000001000	226.080975749888	0.208989560206825	0.173923751538345	1.20161598607622	0.229512344920442	0.999994000952611
EMLSAG00000001001	67.7930288408017	0.17171183104016	0.326064033263382	0.526619968849671	0.598457522057542	0.999994000952611
EMLSAG00000001002	8287.85719978311	0.0380064914619647	0.0369442079169251	1.02875372365347	0.303595417505401	0.999994000952611
EMLSAG00000001003	722.476791942393	0.0467947623192618	0.0994986986273856	0.470305269966438	0.638136932887843	0.999994000952611
EMLSAG00000001004	5999.58032872839	0.0209978857668094	0.0406773893859756	0.516205343650909	0.605710998512951	0.999994000952611
EMLSAG00000001005	4047.92705386521	-0.0179424371368851	0.0466010236729126	-0.385022381972146	0.700220833034925	0.999994000952611
EMLSAG00000001006	127.64248664097	0.14689130034493	0.231820153434465	0.633643357441982	0.526313598371122	0.999994000952611
EMLSAG00000001007	1251.44551755156	0.0940093019595617	0.0776553899408262	1.21059596804803	0.226050290292702	0.999994000952611
EMLSAG00000001008	1505.69092177014	-0.0237609300684522	0.0692378606725665	-0.343178281905911	0.731464342209437	0.999994000952611
EMLSAG00000001009	2814.36983420184	-0.0132456976416356	0.0563780464823784	-0.234944246352623	0.814252006941061	0.999994000952611
EMLSAG00000001010	4248.01011971447	-0.00706537162384741	0.0469813843045288	-0.150386620752815	0.880459596319927	0.999994000952611
EMLSAG00000001011	364.545515990549	1.17715038595467	0.833695487942843	1.41196684278489	0.157959724384197	0.999994000952611
EMLSAG00000001012	215.330354837709	0.187592633282976	0.174067093116005	1.07770302775124	0.281166306858674	0.999994000952611
EMLSAG00000001013	12860.0094603649	0.0115279144941827	0.0326085848420087	0.35352391249226	0.723695705056445	0.999994000952611
EMLSAG00000001014	295.073358682563	-0.0306451622902787	0.154902100083815	-0.197835679914586	0.843173629317188	0.999994000952611
EMLSAG00000001015	803.561560421384	2.3456572769831	1.32741528186238	1.76708623822087	0.0772137868676152	0.999994000952611
EMLSAG00000001016	461.590475937776	0.0673900511534997	0.121043182901105	0.556743878823466	0.577702432720338	0.999994000952611
EMLSAG00000001017	5.53080589644492	1.15899914299256	1.07897065310012	1.07417114604786	0.282745981987412	0.999994000952611
EMLSAG00000001018	2.73349574276325	1.69446563789012	1.65150576307242	1.02601254914047	0.304885668918413	0.999994000952611
EMLSAG00000001019	3466.51663092263	0.0172322224329934	0.0512893240273769	0.335980689154633	0.736885428696521	0.999994000952611
EMLSAG00000001020	117.28389966746	0.231441521028107	0.248794115747541	0.930253194826192	0.352240005495118	0.999994000952611
EMLSAG00000001021	1445.51321267211	-0.0249327153008262	0.0736523527506095	-0.338518925325435	0.734972167704182	0.999994000952611
EMLSAG00000001022	1545.72725249693	-0.0090574168744171	0.0731179215773266	-0.12387410198522	0.901414958608965	0.999994000952611
EMLSAG00000001023	9.52922021527691	-0.570513839392906	0.842512658107722	-0.677157587963457	0.498305973923131	0.999994000952611
EMLSAG00000001025	295.545474638194	-0.141622760846109	0.16957413892551	-0.83516721207307	0.403623567798439	0.999994000952611
EMLSAG00000001026	762.934562570407	-0.0475705600448507	0.0961465902013262	-0.49477116084138	0.620761663639573	0.999994000952611
EMLSAG00000001027	8.07458116531835	0.123476232409986	0.88053138316558	0.140229223819462	0.888478882757943	0.999994000952611
EMLSAG00000001028	2273.6981451381	-0.0245587233309316	0.0582604986243862	-0.421533009685777	0.673365912160074	0.999994000952611
EMLSAG00000001029	297.235947195848	-0.0207874447139877	0.165051919510631	-0.125944883135084	0.899775553915776	0.999994000952611
EMLSAG00000001030	400.510720598993	-0.0482749149267879	0.137995495006891	-0.349829644253078	0.726466550158826	0.999994000952611
EMLSAG00000001031	19.798685661331	0.0382737344522298	0.575975367939844	0.0664502973263036	0.947019327182884	0.999994000952611
EMLSAG00000001032	23.7150236546101	-0.163798309312111	0.528026058435579	-0.310208760903596	0.75640220869914	0.999994000952611
EMLSAG00000001033	3.44683082645231	0.143477664797876	1.40108092570452	0.102404980444459	0.918435230634264	0.999994000952611
EMLSAG00000001034	9421.51391672801	0.149543867810314	0.0398666024864883	3.75110640193123	0.000176055961816054	0.0139599203464485
EMLSAG00000001035	167.482592777368	0.0628446033873794	0.199286718347625	0.315347675492136	0.75249769034301	0.999994000952611
EMLSAG00000001036	52.6261596773554	0.381253882011841	0.35648852516012	1.06947027773362	0.284857814805287	0.999994000952611
EMLSAG00000001037	1.9577273930629	-0.167789847289222	1.99535973622722	-0.0840900235896685	0.932984856572462	0.999994000952611
EMLSAG00000001038	2836.40312677818	0.032682061547538	0.0560935878837775	0.582634535969659	0.560139351147574	0.999994000952611
EMLSAG00000001039	2166.4180935702	0.0166610570222558	0.0620946743489145	0.268317004589413	0.788455318201863	0.999994000952611
EMLSAG00000001040	691.503449717318	0.0830382190661331	0.100783962719238	0.823922941961105	0.409983343836524	0.999994000952611
EMLSAG00000001041	5.3300397384897	-0.273429209173677	1.07811438703575	-0.253617994956421	0.799790693120407	0.999994000952611
EMLSAG00000001042	814.001679529641	-0.0414209942499521	0.0955272168513596	-0.433604114253671	0.664575946607099	0.999994000952611
EMLSAG00000001043	250.573326463016	1.80476129636713e-05	0.167950819786323	0.000107457724747236	0.99991426114065	0.999994000952611
EMLSAG00000001044	1422.84467013344	0.090103425322527	0.0745247045263296	1.20904102733736	0.22664708369344	0.999994000952611
EMLSAG00000001045	2356.21382797358	-0.0180074422892589	0.0578597317670754	-0.311225816976667	0.755628957840584	0.999994000952611
EMLSAG00000001046	1285.25801278278	0.0851059788411952	0.0768648792891101	1.10721541005858	0.268200806524809	0.999994000952611
EMLSAG00000001047	3743.81067695226	0.00412924810400519	0.0515424442328206	0.0801135484641183	0.936146947268016	0.999994000952611
EMLSAG00000001048	74181.8050908173	-0.0393302129460791	0.0535912644928174	-0.733892236324268	0.463014419158776	0.999994000952611
EMLSAG00000001049	1145.69925466555	0.0388383581779672	0.0794434558916387	0.488880521901552	0.624926286378715	0.999994000952611
EMLSAG00000001050	2544.0628615072	0.0116230455595797	0.05545426741948	0.209596954399522	0.833982256883286	0.999994000952611
EMLSAG00000001051	855.770227425918	0.0141027462704938	0.09281471001435	0.151945163307771	0.879230186651352	0.999994000952611
EMLSAG00000001052	2047.11764827068	0.0138599523996804	0.0606733834194181	0.228435462447684	0.819307723107143	0.999994000952611
EMLSAG00000001053	1909.30693601812	0.062025419864998	0.0636067629960696	0.97513875794671	0.329491435478599	0.999994000952611
EMLSAG00000001054	20658.8746844732	0.0236551994287362	0.0309747159630506	0.763693828765185	0.445049719232143	0.999994000952611
EMLSAG00000001055	197.207352715261	-0.133719257212012	0.181495844081193	-0.73676208890046	0.461267041588098	0.999994000952611
EMLSAG00000001056	25.9866006697658	-0.983019514417915	0.52454406332142	-1.87404563916599	0.0609241349061543	0.999994000952611
EMLSAG00000001057	611.412253225887	-0.0831457047895001	0.105061515987768	-0.791400200232979	0.428710493175279	0.999994000952611
EMLSAG00000001058	249.004663124071	0.116866980704781	0.164228097808496	0.711613799735159	0.476703959312795	0.999994000952611
EMLSAG00000001059	1804.69958922046	0.0200547808525456	0.066270612875447	0.302619516892621	0.762179839159709	0.999994000952611
EMLSAG00000001061	546.740582004706	0.385886850657949	0.1108688236035	3.48057134653107	0.00050034554460094	0.0333258723878203
EMLSAG00000001065	3.20284670951852	2.08030755080027	1.54871924790763	1.34324381492051	0.179193038442732	0.999994000952611
EMLSAG00000001067	28.4345154935163	-0.347459926282698	0.47782465391612	-0.727170361418173	0.467121600136258	0.999994000952611
EMLSAG00000001068	837.890124938097	0.0839510057199443	0.097460286585795	0.861386813654007	0.389025036142072	0.999994000952611
EMLSAG00000001069	32033.1700239265	-0.125245326905906	0.0307784544260455	-4.06925328907744	4.71640520031733e-05	0.00439795352119191
EMLSAG00000001070	132.219951870209	-0.146031442970933	0.220886741803868	-0.661114568390885	0.508538843193367	0.999994000952611
EMLSAG00000001071	14858.6083372249	-0.0323013291374405	0.0318856410871477	-1.0130368415412	0.31104256387451	0.999994000952611
EMLSAG00000001072	467.50945138814	-0.0257620368672183	0.11904270304368	-0.216410046214807	0.828668136061266	0.999994000952611
EMLSAG00000001073	824.006957915304	-0.0506131587121326	0.093052524912168	-0.543920315541209	0.58649630829818	0.999994000952611
EMLSAG00000001074	460.042186419282	0.0299076652811791	0.123941576346299	0.241304541727108	0.809319091095306	0.999994000952611
EMLSAG00000001076	2924.61166671246	-0.0145321863493115	0.0550756506073692	-0.263858641505854	0.791888845810611	0.999994000952611
EMLSAG00000001077	1269.09922446658	-0.148261215056493	0.0763088102693434	-1.94291084519838	0.052026931337378	0.999994000952611
EMLSAG00000001078	892.57855015339	0.036926856982112	0.0878014867271583	0.420572115103946	0.674067559345049	0.999994000952611
EMLSAG00000001079	42607.8794303425	-0.0141374844663498	0.0631928349143324	-0.22371973793414	0.822975386542395	0.999994000952611
EMLSAG00000001081	648.126918156584	-0.216263516949658	0.103993002072695	-2.07959682516407	0.0375625284428192	0.83052188359186
EMLSAG00000001082	3405.73239246748	0.0179872437828596	0.0503948991410362	0.356925881179367	0.721147293739676	0.999994000952611
EMLSAG00000001083	264.300471761246	-0.0318575674857643	0.158408718071798	-0.201109938099019	0.840612611274094	0.999994000952611
EMLSAG00000001084	3597.40572210202	0.0600807490702389	0.0486272938477953	1.23553552575418	0.216631263285888	0.999994000952611
EMLSAG00000001085	212.7562118692	0.102150282755501	0.175988194831756	0.580438266630077	0.561619105931531	0.999994000952611
EMLSAG00000001086	443.397303771618	-0.0374345559432028	0.123193215095449	-0.303868649861918	0.761227962881641	0.999994000952611
EMLSAG00000001087	371.08131136839	0.131654767479564	0.134500687052941	0.978840854751498	0.327658619732038	0.999994000952611
EMLSAG00000001089	1002.65494304323	0.0820918878157829	0.0841797081842585	0.975198056473352	0.329462026018461	0.999994000952611
EMLSAG00000001090	1141.23589318248	0.0574612135342269	0.0789542656821336	0.727778455511995	0.466749214951234	0.999994000952611
EMLSAG00000001092	1551.06665084076	0.0517334008655325	0.0704825170103156	0.733989123259616	0.462955367131704	0.999994000952611
EMLSAG00000001093	25486.1546017461	-0.0612615840578008	0.029487575263442	-2.07753887901904	0.0377518507369824	0.83182527824247
EMLSAG00000001094	15.8477937391429	-0.83562689852044	0.692987535402054	-1.20583250900123	0.227882077953393	0.999994000952611
EMLSAG00000001095	3072.18374608875	-0.0100399434774471	0.0521081884219521	-0.192674966862165	0.847213529634357	0.999994000952611
EMLSAG00000001097	1.99019386271357	0.890606185292196	1.75523226556912	0.507400759866628	0.611873652654991	0.999994000952611
EMLSAG00000001099	684.45715279693	0.0350445213949788	0.0993272168324207	0.352818920257315	0.724224198496604	0.999994000952611
EMLSAG00000001100	41.589004613831	-0.148380491410927	0.403118582311036	-0.368081497410209	0.712812466824285	0.999994000952611
EMLSAG00000001101	537.339324029251	0.0981271299370708	0.115102908028789	0.852516514287613	0.393927477147716	0.999994000952611
EMLSAG00000001102	129.261530448744	0.122365442539969	0.223957492357771	0.546377981159436	0.584806142487005	0.999994000952611
EMLSAG00000001103	1168.60852337216	0.0794593234077635	0.0818188216433308	0.971161913748246	0.3314676564371	0.999994000952611
EMLSAG00000001104	3073.14562423362	0.0124519587355347	0.0520852211530363	0.239068942396317	0.811052123942777	0.999994000952611
EMLSAG00000001105	551.424756823005	-0.111568109452888	0.110863509701276	-1.00635556057634	0.314244562562263	0.999994000952611
EMLSAG00000001106	794.573305561782	-0.0096132124906536	0.0924729406273626	-0.103957032461981	0.917203446879897	0.999994000952611
EMLSAG00000001107	2349.56542172063	-0.0209692133758459	0.0597585794684795	-0.350898792480608	0.725664277419344	0.999994000952611
EMLSAG00000001108	5092.81496851127	-0.00152287344877314	0.0434054273068751	-0.0350848624990251	0.972012071957265	0.999994000952611
EMLSAG00000001109	1741.2909246158	0.0602838149951646	0.0667502221466025	0.903125308898061	0.366459393107736	0.999994000952611
EMLSAG00000001110	1917.6390267481	-0.00542664035082148	0.0641772389853406	-0.0845570865406199	0.932613516806563	0.999994000952611
EMLSAG00000001111	940.919503294393	0.0130122866664417	0.0859579479288509	0.151379680180502	0.879676217602823	0.999994000952611
EMLSAG00000001113	472.516505250118	-0.0754071434320183	0.118945354991519	-0.633964591869899	0.526103930215978	0.999994000952611
EMLSAG00000001114	3259.01581900506	0.11160889797496	0.052246267866083	2.13620804955934	0.0326624596329228	0.761427258962697
EMLSAG00000001115	94436.5423971135	0.121569072944392	0.0770570515008053	1.57765020302031	0.114645992228671	0.999994000952611
EMLSAG00000001116	73.0214705996173	0.11852417988307	0.305260116425604	0.388272733663703	0.697814212948797	0.999994000952611
EMLSAG00000001117	57.9565919707144	0.381939840874442	0.333769968997267	1.14432056910899	0.252490715974683	0.999994000952611
EMLSAG00000001118	2974.1439917136	0.0310638454795007	0.0621457708789522	0.499854536200171	0.617177506696943	0.999994000952611
EMLSAG00000001120	1382.52535800763	0.0723207342395284	0.0723610593673647	0.999442723362691	0.317580272272047	0.999994000952611
EMLSAG00000001122	605.553889214706	-0.0433567159204678	0.10908972644144	-0.397440871242279	0.691042381204033	0.999994000952611
EMLSAG00000001123	3306.2786555986	-0.0556512725196699	0.0499122338652211	-1.11498260466454	0.264857876152047	0.999994000952611
EMLSAG00000001124	3020.33404301055	0.0160095660853414	0.0529582944611896	0.302305167646099	0.762419439318088	0.999994000952611
EMLSAG00000001126	898.537258146104	-0.107015323224502	0.0935001838032042	-1.1445466615311	0.252396998153881	0.999994000952611
EMLSAG00000001127	5761.01054266182	0.0456242697483384	0.0450498632688852	1.0127504599964	0.31117936891744	0.999994000952611
EMLSAG00000001128	303.907832555918	0.0599905716311714	0.148348710235036	0.404388899210013	0.685926761940231	0.999994000952611
EMLSAG00000001129	3405.34510940293	0.0541700576292586	0.0559153802169269	0.968786359300479	0.33265179384372	0.999994000952611
EMLSAG00000001130	22.349624916255	-0.186269908535154	0.576624133803545	-0.323035228002815	0.746668562983384	0.999994000952611
EMLSAG00000001131	461.872494017433	0.0522189702053634	0.12226492783632	0.427096888122082	0.669308759439007	0.999994000952611
EMLSAG00000001132	771.973595760688	-0.0585888497928451	0.095379446524295	-0.614271228528479	0.539036111683467	0.999994000952611
EMLSAG00000001134	329.628905881401	0.0120564188929514	0.152137721052629	0.0792467430794541	0.936836365869045	0.999994000952611
EMLSAG00000001135	3545.66759333773	0.0331816222171662	0.05102911036464	0.650248886960001	0.515531467399344	0.999994000952611
EMLSAG00000001136	967.745765579802	-0.0183397204303208	0.0859167102836091	-0.213459295284721	0.830968735088185	0.999994000952611
EMLSAG00000001137	291.73990961124	0.0439079285982331	0.149453649664958	0.293789604313211	0.768918679284365	0.999994000952611
EMLSAG00000001138	3110.46489535356	-0.0100538920204541	0.0512892855249644	-0.196023241843767	0.84459197452981	0.999994000952611
EMLSAG00000001139	794.823477470397	-0.0616112717544801	0.0934024752602198	-0.659632109136624	0.509489943725005	0.999994000952611
EMLSAG00000001140	8413.38458667448	0.0406538566957528	0.0378708002679787	1.07348818636208	0.283052136343657	0.999994000952611
EMLSAG00000001141	343.931399090611	-0.0414503166424159	0.139358551668362	-0.2974364769595	0.76613329848077	0.999994000952611
EMLSAG00000001142	278.841451238745	-0.250747158108565	0.157748826235842	-1.58953422406887	0.111939833735133	0.999994000952611
EMLSAG00000001143	2188.59378045965	-0.0758313060008706	0.0625121455321382	-1.21306516286319	0.225104907896787	0.999994000952611
EMLSAG00000001144	4993.95785865343	-0.0565430181968395	0.0431739779113751	-1.30965504992168	0.190312556335173	0.999994000952611
EMLSAG00000001145	1095.9969640426	-0.0360102318826291	0.0799120130102818	-0.450623511110849	0.652260918537653	0.999994000952611
EMLSAG00000001146	1218.45481315916	0.02570415309355	0.0773038519321085	0.332508050389578	0.739505661860368	0.999994000952611
EMLSAG00000001147	90.2899281525632	0.0735709732459577	0.288578383929423	0.254942772373245	0.798767299912861	0.999994000952611
EMLSAG00000001148	533.795481590982	-0.0607992289002963	0.124986593886654	-0.486446002004286	0.626650981511504	0.999994000952611
EMLSAG00000001149	115.762775577813	0.273971688106894	0.243915213952334	1.12322508984796	0.261341909308121	0.999994000952611
EMLSAG00000001150	262.39976741523	-0.0236693161392857	0.161229267616288	-0.146805331868261	0.883285676064109	0.999994000952611
EMLSAG00000001151	3482.06849405088	0.00497782985758097	0.049303658864122	0.100962686588831	0.919580080563279	0.999994000952611
EMLSAG00000001152	17.7776220473349	-0.524694744141141	0.615936201164103	-0.851865409354869	0.394288797418259	0.999994000952611
EMLSAG00000001154	10.7995023019733	-0.423854988184225	0.814265586009291	-0.520536536809243	0.602689669152335	0.999994000952611
EMLSAG00000001155	4352.96268117524	0.215275347589149	0.0487045659613937	4.42002394107751	9.86899670908375e-06	0.0010750750059914
EMLSAG00000001156	2568.24776280964	0.00863450841028214	0.067275235132688	0.128346016082325	0.897875150636971	0.999994000952611
EMLSAG00000001157	772.044758351834	0.0361239964527539	0.0955797785878388	0.377946015218644	0.705470698093961	0.999994000952611
EMLSAG00000001158	833.429640473849	-0.0246725122325996	0.0953754643728383	-0.258688252737106	0.79587578407949	0.999994000952611
EMLSAG00000001159	3693.6182107493	-0.119255973953945	0.0509457069556854	-2.34084442203694	0.0192401827728652	0.531095472561179
EMLSAG00000001160	132.908938134926	0.0573394310417588	0.227209946137148	0.252363208638532	0.800760335222105	0.999994000952611
EMLSAG00000001161	584.435751834008	-0.0247720144563611	0.111300864888955	-0.222568031983186	0.82387171914818	0.999994000952611
EMLSAG00000001162	1794.03429373172	-0.0874629077289731	0.0703802791161239	-1.24271896655402	0.213971412247015	0.999994000952611
EMLSAG00000001163	12430.9870470288	-0.09308320955622	0.0337432882153265	-2.75856961426601	0.0058054938495922	0.23496123719044
EMLSAG00000001166	56.2226346157367	0.224717301371344	0.346374553613369	0.648769659973862	0.516487270920506	0.999994000952611
EMLSAG00000001167	21696.219632519	0.00455792933137801	0.0305014679895224	0.149433113610916	0.881211884178523	0.999994000952611
EMLSAG00000001168	7277.12538907824	-0.00847332393286358	0.04065825169178	-0.208403548610445	0.83491388576894	0.999994000952611
EMLSAG00000001169	3.60040603371826	-0.235000253915258	1.35284274289281	-0.173708478054702	0.862094574302924	0.999994000952611
EMLSAG00000001170	439.810431856736	-0.0457043900970411	0.122713093945029	-0.372449170888929	0.709558449817388	0.999994000952611
EMLSAG00000001171	3188.76607268782	0.0181972028861797	0.0512458063559027	0.355096429936138	0.722517351101532	0.999994000952611
EMLSAG00000001172	941.00367621323	0.0822642543509765	0.0856722933516328	0.96022005636445	0.336944474754468	0.999994000952611
EMLSAG00000001173	219.398727543349	0.0519589728094992	0.174734004145139	0.297360396814008	0.766191375675114	0.999994000952611
EMLSAG00000001175	21.429735286936	0.0384188895849227	0.63140270123309	0.0608468882218796	0.951481148072296	0.999994000952611
EMLSAG00000001178	625.830485819378	-0.00382545782161421	0.104775122953071	-0.0365111270098688	0.970874806555057	0.999994000952611
EMLSAG00000001179	479.754112553124	-0.0154212968921376	0.119921597365067	-0.128594825544158	0.897678260929712	0.999994000952611
EMLSAG00000001180	1554.76721981464	0.032971589892245	0.070047719285918	0.470701833383937	0.637853674980012	0.999994000952611
EMLSAG00000001181	778.050903929974	0.0404504083399352	0.0961378001690646	0.42075446150006	0.673934387814766	0.999994000952611
EMLSAG00000001182	1225.5568845216	0.00623936341433711	0.0765348089928048	0.0815232114177444	0.935025866271075	0.999994000952611
EMLSAG00000001183	996.463517885317	0.0573605087692785	0.0839645909986211	0.683151172262847	0.494511322836643	0.999994000952611
EMLSAG00000001184	1654.69182802356	0.0438367338292138	0.0668023767280182	0.656215182398261	0.511685681578978	0.999994000952611
EMLSAG00000001185	1817.25615121944	-0.0120682972872325	0.0657360995156887	-0.183587060627962	0.854337414708762	0.999994000952611
EMLSAG00000001186	64.3258701809188	0.30971478768095	0.323732752115054	0.956698961280502	0.338719222566177	0.999994000952611
EMLSAG00000001187	3302.89666999566	0.129773587538793	0.0550169847937486	2.3587913446238	0.0183345614783413	0.51495818937722
EMLSAG00000001188	53.1416651922252	-0.0650020772221099	0.358922866712078	-0.181103193055274	0.856286578346259	0.999994000952611
EMLSAG00000001191	19.5731013619608	-0.166936618224413	0.574165001501607	-0.290746767545611	0.771245000577669	0.999994000952611
EMLSAG00000001192	29.6391032728061	0.125673742752018	0.465164281020106	0.270170664171409	0.787028960360809	0.999994000952611
EMLSAG00000001193	79.1859187660994	-0.0106809571045046	0.29581120387122	-0.0361073447006911	0.97119676592405	0.999994000952611
EMLSAG00000001194	2402.3126556674	0.0424000990390009	0.0585101728348993	0.724662002941662	0.468659411045026	0.999994000952611
EMLSAG00000001195	190.703442147774	0.0409424216896811	0.186451037957809	0.219588059890263	0.82619199128677	0.999994000952611
EMLSAG00000001196	205.043776501389	0.0528594591576041	0.177377683170269	0.298005127887836	0.765699249858748	0.999994000952611
EMLSAG00000001197	14.358618611082	0.114522832734596	0.660683388112058	0.173339961008936	0.862384214740191	0.999994000952611
EMLSAG00000001198	16.144706678669	-0.0709877780687794	0.624278636688492	-0.113711688814688	0.909466346293212	0.999994000952611
EMLSAG00000001199	132.40642473526	0.133306624955806	0.239935766488117	0.555592969347519	0.578489138799489	0.999994000952611
EMLSAG00000001200	3.81011995785373	1.39860796401302	1.30587195307672	1.07101462797927	0.284162852396688	0.999994000952611
EMLSAG00000001201	7.28447357495152	-1.1394305663877	1.02063169217553	-1.11639739890787	0.264252066418238	0.999994000952611
EMLSAG00000001202	425.142135055567	0.0105130559289607	0.12932710342539	0.0812904306252073	0.935210984059383	0.999994000952611
EMLSAG00000001203	4725.9162952203	0.0163837779757999	0.0503542409088068	0.325370369607428	0.74490077816047	0.999994000952611
EMLSAG00000001204	14.2464137682893	0.069465343805598	0.662648284224202	0.104829885565802	0.91651079544373	0.999994000952611
EMLSAG00000001205	7887.72558380329	-0.0114288648344901	0.038890527687788	-0.293872711788349	0.768855170710155	0.999994000952611
EMLSAG00000001206	319.020962121762	0.375232083661121	0.144345858541254	2.59953480794796	0.00933502107117525	0.328624872000476
EMLSAG00000001207	1104.40592807031	-0.178039467749119	0.0825255651873406	-2.15738562159439	0.0309756306016374	0.734253701443985
EMLSAG00000001208	70.1149771662693	-0.0862262326588042	0.30556467128497	-0.282186524692802	0.777800490373757	0.999994000952611
EMLSAG00000001209	2673.28237544759	0.0257905597244653	0.0546625128345621	0.471814382235249	0.637059284261105	0.999994000952611
EMLSAG00000001210	80.7370244834652	0.0863458001700361	0.292365800207909	0.295334817234551	0.767738121739527	0.999994000952611
EMLSAG00000001211	54175.7214971738	-0.0448516909027067	0.0276398049413319	-1.62272096340436	0.104649067954759	0.999994000952611
EMLSAG00000001212	1568.98718765372	0.0531128976315234	0.0684357693768355	0.776098495204487	0.437690832120462	0.999994000952611
EMLSAG00000001213	610.254816723779	0.00213933263782524	0.105660806656475	0.0202471730580351	0.983846196927886	0.999994000952611
EMLSAG00000001214	514.118535967973	0.391359436174885	0.124975502760387	3.13148919212776	0.00173922187511998	0.0947307017588714
EMLSAG00000001215	97.2658126075249	0.125382898958611	0.266440880413861	0.470584314103206	0.637937611316029	0.999994000952611
EMLSAG00000001216	923.948457696011	0.0291686210302259	0.0874067971675596	0.333711129745544	0.738597550265307	0.999994000952611
EMLSAG00000001217	1867.45600011725	0.0199826894445756	0.0647202009464488	0.308755058735214	0.757507857777295	0.999994000952611
EMLSAG00000001220	8.4782853812005	-0.00771011698398374	0.867899758414928	-0.00888364918785663	0.99291196669989	0.999994000952611
EMLSAG00000001221	1213.16578988304	0.00388381150899739	0.0770229528162134	0.0504240796670658	0.95978444799137	0.999994000952611
EMLSAG00000001222	12495.2548976392	0.000964774377323404	0.0346971946923653	0.0278055441045696	0.97781724411767	0.999994000952611
EMLSAG00000001223	205.528064591659	-0.0879445442742698	0.196771944052895	-0.446936399889555	0.654920981401011	0.999994000952611
EMLSAG00000001224	1966.25870426912	-0.00505083861136871	0.063993588570491	-0.0789272601239583	0.937090480429609	0.999994000952611
EMLSAG00000001225	6817.92728908223	-0.0623728545118408	0.0426258594386669	-1.46326327101011	0.143395353787652	0.999994000952611
EMLSAG00000001226	1709.58654165213	0.00792972482529834	0.065447726485143	0.121161196135643	0.903563358627702	0.999994000952611
EMLSAG00000001227	333.218949641707	0.0347372344381216	0.140306785680124	0.247580573311093	0.804458943097717	0.999994000952611
EMLSAG00000001228	1328.7118922456	-0.0552314720510423	0.074853799905167	-0.737857959395722	0.46060076832727	0.999994000952611
EMLSAG00000001229	1886.22258109833	-0.0314235014895263	0.0630917380036223	-0.498060482780204	0.618441412523578	0.999994000952611
EMLSAG00000001231	39.8381105405244	-0.146094343678297	0.40865442429316	-0.3575009469945	0.720716817375538	0.999994000952611
EMLSAG00000001232	575.835555470625	0.28603715710738	0.112054241761478	2.55266692818506	0.0106901669756942	0.354998800299839
EMLSAG00000001236	5.92785928103044	-0.392826048487048	1.04194355828073	-0.377012790534677	0.706164099635996	0.999994000952611
EMLSAG00000001237	565.207825641184	0.164887932080273	0.113498915212812	1.45277099583821	0.146287347468421	0.999994000952611
EMLSAG00000001238	47.4233707602949	-0.323841831922325	0.380292678827057	-0.851559469725148	0.394458642952255	0.999994000952611
EMLSAG00000001239	1411.78378191971	0.0115700550542016	0.0752030863496381	0.15385080075583	0.877727377425004	0.999994000952611
EMLSAG00000001240	99.2651882534242	-0.074879276655105	0.281273412424074	-0.266215267236883	0.790073425604277	0.999994000952611
EMLSAG00000001242	661.944558946465	-0.0173353235634395	0.101982993584319	-0.169982493690056	0.865023904298301	0.999994000952611
EMLSAG00000001243	302.380827122116	0.057371218511962	0.148223713543346	0.387058299515514	0.698713048276006	0.999994000952611
EMLSAG00000001244	293.359169409559	-0.0646644841221948	0.172730616842739	-0.374366081150905	0.708131974570356	0.999994000952611
EMLSAG00000001245	191.212455814039	0.1360815339944	0.184182564259023	0.73884047896642	0.460003868618567	0.999994000952611
EMLSAG00000001246	10029.3660467523	-0.00272196009537335	0.0346786357161013	-0.0784909797968074	0.937437505166618	0.999994000952611
EMLSAG00000001247	240.396945591787	0.0606758531008418	0.168600562935965	0.359879303154442	0.718937395185935	0.999994000952611
EMLSAG00000001248	84.8763599082066	0.252622825102224	0.277392682482219	0.910704719539303	0.362450976727074	0.999994000952611
EMLSAG00000001249	23425.6642985178	0.0384802654098638	0.0295664709401608	1.3014832066953	0.193093109048682	0.999994000952611
EMLSAG00000001250	22.4208355272754	-0.0683654546762137	0.53300067204281	-0.128265231663203	0.897939078901937	0.999994000952611
EMLSAG00000001251	259.125606126282	0.0113980337429918	0.165553636833828	0.068847981602678	0.945110624872336	0.999994000952611
EMLSAG00000001252	27318.0267926871	-0.0487463664687295	0.0301882800056847	-1.61474474397183	0.106365983615447	0.999994000952611
EMLSAG00000001253	512.39767716514	0.0700969324849089	0.129634364398882	0.540728014596672	0.588695066074206	0.999994000952611
EMLSAG00000001254	2213.52910037573	-0.0509444849689023	0.0624447829176559	-0.815832525770508	0.414595927644343	0.999994000952611
EMLSAG00000001255	3107.91208706914	0.0935632138504514	0.0595568647523867	1.57098957843818	0.116185069530802	0.999994000952611
EMLSAG00000001256	1578.26277958355	0.00401730675961061	0.0709194613210755	0.0566460416474816	0.954827157470459	0.999994000952611
EMLSAG00000001258	41.1571570737457	0.709898711720771	0.40200274506426	1.76590513482015	0.0774117656036701	0.999994000952611
EMLSAG00000001259	47.7843855175492	0.0163295040634508	0.383105113682927	0.04262408273925	0.966001197683324	0.999994000952611
EMLSAG00000001260	47106.1822227937	-0.0405833151405307	0.0264680231143748	-1.53329604425537	0.12520292884077	0.999994000952611
EMLSAG00000001261	3505.71647161671	0.0100919222294302	0.0487705168037931	0.206926702664042	0.836067102107397	0.999994000952611
EMLSAG00000001262	1924.79718433671	-0.0430164080054447	0.0629748487642509	-0.683072827478769	0.494560824537986	0.999994000952611
EMLSAG00000001263	8.18681432846635	0.605864925107854	0.901024313948963	0.672417953354111	0.501317656493118	0.999994000952611
EMLSAG00000001264	9752.76783846791	0.0399532493740877	0.0378013435208029	1.0569267029385	0.290545040497571	0.999994000952611
EMLSAG00000001265	348.485424848419	0.0481139910051899	0.142648920378415	0.337289555907991	0.73589863208659	0.999994000952611
EMLSAG00000001266	1148.85063687568	-0.0256647934260116	0.0802795258488696	-0.319692887503184	0.749201152012406	0.999994000952611
EMLSAG00000001267	3529.29548921421	0.00728453577965217	0.0495144230120532	0.147119472196594	0.883037720522814	0.999994000952611
EMLSAG00000001268	627.910831512323	0.0928959676796532	0.104539363719443	0.888621896809723	0.374206318949939	0.999994000952611
EMLSAG00000001269	1859.47491127929	-0.0352509866448864	0.117531265711641	-0.299928588630821	0.764231627057709	0.999994000952611
EMLSAG00000001270	3880.43869323123	0.00186847065024332	0.0483518799156232	0.0386431851978435	0.969174871180298	0.999994000952611
EMLSAG00000001271	837.538658116466	0.117072959680927	0.0911571235027048	1.28429852964209	0.199037521115389	0.999994000952611
EMLSAG00000001272	129.875091949215	-0.0966466859117681	0.222730984945124	-0.433916663797719	0.664348958504631	0.999994000952611
EMLSAG00000001275	18.5545539124337	0.385053591401799	0.589581643147732	0.653096302907307	0.513694195578355	0.999994000952611
EMLSAG00000001276	144532.896094937	0.0597269635235248	0.0313985584351575	1.90221992665267	0.0571424087987975	0.999994000952611
EMLSAG00000001277	98.0608737349466	0.0244728019658403	0.267914790229056	0.0913454682547279	0.927218090534727	0.999994000952611
EMLSAG00000001278	627.291103661546	0.0538126718275197	0.108738235269934	0.494882703346567	0.620682920785528	0.999994000952611
EMLSAG00000001279	334.772417410132	-0.0985585796944948	0.145645457071066	-0.67670205220616	0.49859501414858	0.999994000952611
EMLSAG00000001280	927.235113266279	0.0356077411442217	0.0890184155246969	0.400004211873922	0.689153414567165	0.999994000952611
EMLSAG00000001281	4825.68224045676	-0.017073749112068	0.0443334238875264	-0.385121373782995	0.700147493076229	0.999994000952611
EMLSAG00000001282	27.8178003533118	0.240797845835023	0.49242174555578	0.489007335700096	0.624836503399034	0.999994000952611
EMLSAG00000001283	148.303073888959	-0.0022774654983131	0.223188863088573	-0.0102042076239677	0.991858361574362	0.999994000952611
EMLSAG00000001284	2295.53902377369	0.0078774864186848	0.0584234489951196	0.13483432687007	0.892742864736214	0.999994000952611
EMLSAG00000001285	2205.53039689397	0.0249440566542893	0.0593094557427558	0.420574701654314	0.674065670259766	0.999994000952611
EMLSAG00000001286	3150.1435320199	0.0165890716437713	0.0513085638901767	0.323319742085928	0.746453104216443	0.999994000952611
EMLSAG00000001287	5.0940177756441	0.512597723942261	1.10781815946423	0.462709262854266	0.643572777880269	0.999994000952611
EMLSAG00000001288	1290.8687994139	0.0507873010507161	0.0743179181235088	0.683378952654631	0.494367416155158	0.999994000952611
EMLSAG00000001289	3940.05238436781	-0.0341830918637971	0.0483591730446635	-0.706858486439093	0.479654424378447	0.999994000952611
EMLSAG00000001290	137.479030914518	0.0966582503751027	0.217344881932932	0.444722919240073	0.656520004168322	0.999994000952611
EMLSAG00000001291	4273.45785930615	0.0288642078562688	0.0455595020146759	0.633549678549404	0.526374750169514	0.999994000952611
EMLSAG00000001292	1267.76327202792	-0.00581592891475376	0.0751484598211009	-0.077392523128208	0.938311288623672	0.999994000952611
EMLSAG00000001293	1194.58408076857	-0.0142020129069848	0.0775518845328126	-0.183129178517588	0.854696661749991	0.999994000952611
EMLSAG00000001294	4994.61375520994	0.0314729034316122	0.0435942311392164	0.721951107042233	0.470324538192814	0.999994000952611
EMLSAG00000001295	697.854376920679	0.167629031871103	0.118885003449107	1.41000990038969	0.158536759569741	0.999994000952611
EMLSAG00000001296	2374.66945364251	0.0365003698185885	0.059360305794026	0.614895245742854	0.538623902760788	0.999994000952611
EMLSAG00000001297	785.936182196531	0.00408801979537505	0.0935225709585502	0.043711584844977	0.965134304673441	0.999994000952611
EMLSAG00000001298	4061.52422507991	-0.0046418039992326	0.0503284655877021	-0.0922301911061408	0.926515151233285	0.999994000952611
EMLSAG00000001299	3377.1964764	-0.00495783636918196	0.0496587258209293	-0.0998381711818392	0.920472803208197	0.999994000952611
EMLSAG00000001300	531.052478789065	0.0761450653722622	0.114337602493034	0.665966958480709	0.505432220108502	0.999994000952611
EMLSAG00000001301	3.87602603403027	0.480191381184791	1.26676359367947	0.379069451933028	0.704636290244323	0.999994000952611
EMLSAG00000001302	610.367796891823	-0.530647125288713	0.106289953302139	-4.99244856924811	5.96185923164403e-07	7.72127013378253e-05
EMLSAG00000001306	588.236147059463	0.0805961975453841	0.114839448610562	0.70181630546397	0.482793728793554	0.999994000952611
EMLSAG00000001307	121.352733429924	0.045154282071927	0.234038892601321	0.192934950127482	0.847009912989633	0.999994000952611
EMLSAG00000001308	8.31463003566832	0.184125251509705	0.861362245019032	0.213760531732659	0.830733804630909	0.999994000952611
EMLSAG00000001309	588.953855641306	0.00198583758752446	0.106943749728836	0.0185689915732309	0.985184939709455	0.999994000952611
EMLSAG00000001310	4.15624874673304	0.222603732404258	1.33669805234854	0.166532547880316	0.867737871271859	0.999994000952611
EMLSAG00000001311	67.8546928387961	-0.190471955923522	0.314703504459485	-0.605242563951313	0.54501783823059	0.999994000952611
EMLSAG00000001312	32.6199803025566	0.357529788641806	0.482594256545191	0.740849655363286	0.458784603768978	0.999994000952611
EMLSAG00000001313	95.8786943790822	0.115627685732394	0.261522857621851	0.442132235720621	0.658393518825187	0.999994000952611
EMLSAG00000001315	591.0659278126	-0.100095626313178	0.11028454452364	-0.907612455993075	0.364083011023631	0.999994000952611
EMLSAG00000001317	21146.1896965738	-0.0925916670308094	0.0301250063250012	-3.07358166275192	0.00211505791623324	0.112220319031071
EMLSAG00000001318	161.699929332677	0.0410916448040163	0.202213874454735	0.203208829833358	0.838971811610241	0.999994000952611
EMLSAG00000001319	343.365026152736	-0.000722335973429215	0.143601434156626	-0.00503014456416477	0.995986542238642	0.999994000952611
EMLSAG00000001320	132.082711212848	0.0343907511305044	0.227705779706752	0.151031524868601	0.879950847882093	0.999994000952611
EMLSAG00000001321	427.191089950816	-0.00801435532744224	0.134351535163019	-0.0596521306415874	0.952432698010012	0.999994000952611
EMLSAG00000001322	181.314356820306	-0.077926283668307	0.189226832863118	-0.411814130634828	0.680475663363949	0.999994000952611
EMLSAG00000001323	3683.27692782282	-0.0262991054351421	0.0518685881377926	-0.507033377605664	0.612131399260926	0.999994000952611
EMLSAG00000001324	900.951040029782	0.1016655346868	0.0876826186861299	1.15947192511122	0.246263873834111	0.999994000952611
EMLSAG00000001325	1250.88711310295	-0.0462375333097034	0.0758561440829635	-0.609542362964476	0.542165002081866	0.999994000952611
EMLSAG00000001326	1986.37256700242	0.0535425667016214	0.0621946780772919	0.860886628194809	0.389300487035282	0.999994000952611
EMLSAG00000001327	483.621892380344	9.04547873958272	3.85485548227279	2.34651565569187	0.0189498700911683	0.527109399855464
EMLSAG00000001328	1095.38667495757	-0.0165646382841003	0.081829273203529	-0.202429248551433	0.839581164647234	0.999994000952611
EMLSAG00000001329	131.889295684717	-0.292474505768335	0.221072345712439	-1.32298096727473	0.185841707301993	0.999994000952611
EMLSAG00000001330	966.550888882255	0.0315738428486802	0.0846045011282957	0.373193416752154	0.709004495507351	0.999994000952611
EMLSAG00000001331	2536.24261360341	-0.0190144813861632	0.0553982766268701	-0.343232362880771	0.731423659785356	0.999994000952611
EMLSAG00000001332	5712.10295063869	-0.0101690027232922	0.0410914617878716	-0.247472401341867	0.80454264789025	0.999994000952611
EMLSAG00000001333	2650.40023018492	-0.0642178594339696	0.0551175300990799	-1.16510771289154	0.243975395213188	0.999994000952611
EMLSAG00000001334	706.981112801384	0.00695136985336361	0.0982300473308274	0.0707662272619315	0.943583811152168	0.999994000952611
EMLSAG00000001335	262.883021049741	0.103755105179653	0.160845839035853	0.645059305242741	0.518888754313415	0.999994000952611
EMLSAG00000001336	48.8709053531429	-0.143669626304948	0.373988253972053	-0.384155450817137	0.700863234774787	0.999994000952611
EMLSAG00000001338	249.785383645505	0.158033257950891	0.161228788753293	0.98018014755856	0.326997202250642	0.999994000952611
EMLSAG00000001339	1043.30853168315	-0.0155928796983077	0.0817007455329887	-0.19085357907795	0.848640310088519	0.999994000952611
EMLSAG00000001340	3444.95078124433	-0.0957106873554757	0.0493735332926124	-1.93850188497238	0.0525620210684416	0.999994000952611
EMLSAG00000001342	543.396732212958	0.0372765818913071	0.113859529485173	0.327390970785288	0.743372194790735	0.999994000952611
EMLSAG00000001343	1739.55660844815	-0.0941631316835864	0.0661967416108135	-1.42247381656931	0.154888747354918	0.999994000952611
EMLSAG00000001345	4052.01990323889	-0.0169943995306394	0.046138448091743	-0.368334875435065	0.712623550808812	0.999994000952611
EMLSAG00000001347	9436.89237264814	0.0105602587854067	0.0355122148702699	0.297369759221849	0.766184228636022	0.999994000952611
EMLSAG00000001348	125.343563284513	-0.10948848710858	0.229457578496823	-0.47716221807028	0.633246612805966	0.999994000952611
EMLSAG00000001351	7661.66770117886	-0.1395200477237	0.0455846540177836	-3.06068019446348	0.00220834832396665	0.115948234523222
EMLSAG00000001353	186.962157468139	-0.0810932619393513	0.188419751191518	-0.430386206470067	0.666914727432616	0.999994000952611
EMLSAG00000001354	69.7642200880454	0.0343051124070841	0.314799309593813	0.108974547788393	0.913222678008886	0.999994000952611
EMLSAG00000001355	3736.09172304926	9.16425716269454e-05	0.049480669960964	0.00185208833468188	0.998522248157353	0.999994000952611
EMLSAG00000001356	319.756011911687	0.0997865062912639	0.14453301642839	0.690406308241026	0.489938710822108	0.999994000952611
EMLSAG00000001357	665.475406427988	-0.148155233514676	0.100719272382221	-1.47097203951633	0.141298678609377	0.999994000952611
EMLSAG00000001358	627.068269474237	0.158048095614224	0.103755109151129	1.52328012477932	0.127688637442413	0.999994000952611
EMLSAG00000001359	1049.17967438868	-0.00646499105007032	0.0831524231055895	-0.0777486789754867	0.938027971045918	0.999994000952611
EMLSAG00000001360	158.119734465957	0.161982231331724	0.203514323175806	0.795925460203582	0.426075361861766	0.999994000952611
EMLSAG00000001362	80.2134466460359	0.00177302263379486	0.289388869022426	0.0061267824149016	0.995111565487009	0.999994000952611
EMLSAG00000001363	6125.35498707832	-0.0196210413003435	0.0407455569297885	-0.481550450621007	0.630125332351473	0.999994000952611
EMLSAG00000001364	437.388176647071	0.0315945468713184	0.12318414482978	0.256482251956831	0.797578483100471	0.999994000952611
EMLSAG00000001365	318.323954782436	-0.182407348416775	0.145120422777217	-1.25693782395328	0.208776150836979	0.999994000952611
EMLSAG00000001366	610.601194088618	0.0464485451259772	0.107547028916631	0.431890546804259	0.665820965676977	0.999994000952611
EMLSAG00000001367	1358.77499687596	-0.0801851516505925	0.0732511717962077	-1.09466032671362	0.273665475653462	0.999994000952611
EMLSAG00000001368	1011.91076498444	0.00924618563855366	0.0930930798464369	0.0993219437342266	0.920882655979469	0.999994000952611
EMLSAG00000001369	1532.81232982895	0.00987146855473227	0.0697691410994178	0.141487603246626	0.887484752701534	0.999994000952611
EMLSAG00000001370	3487.84332847516	-0.0353670876860873	0.0516963598080898	-0.684131103570523	0.493892382737078	0.999994000952611
EMLSAG00000001371	328.31105504687	-0.103220867439205	0.141746423381324	-0.728207915070431	0.466486321405232	0.999994000952611
EMLSAG00000001373	1805.88794088874	0.0382840294030657	0.0651013564912487	0.588068075174626	0.556486600550057	0.999994000952611
EMLSAG00000001374	391.631827684169	0.0202951686417596	0.129661664301385	0.156524048577578	0.875619964835324	0.999994000952611
EMLSAG00000001375	155.16110874892	-0.0535420577922584	0.204773651335195	-0.261469468572473	0.793730491330202	0.999994000952611
EMLSAG00000001376	3038.61058570592	0.0396122620611934	0.052073387911187	0.760700688972906	0.446835863210883	0.999994000952611
EMLSAG00000001377	3556.16688246106	0.0706993470709578	0.0492072451380464	1.43676702226709	0.150784203739431	0.999994000952611
EMLSAG00000001379	166.948417504206	0.169424598178133	0.199979312505443	0.84721062421655	0.396877732763586	0.999994000952611
EMLSAG00000001380	3.54944935102512	0.257948701723815	1.33585146715985	0.193096843522761	0.846883124641908	0.999994000952611
EMLSAG00000001381	174.716562690227	-0.0384149739106136	0.194589616651274	-0.197415332697106	0.843502531963114	0.999994000952611
EMLSAG00000001382	2008.00223113602	0.156267041353147	0.0612934995107295	2.54948799792045	0.0107881224351244	0.356221969132605
EMLSAG00000001383	1732.14096733672	-0.0119311677137217	0.0664964606975369	-0.179425605341483	0.857603527459981	0.999994000952611
EMLSAG00000001384	65.4552436246166	0.0463488633281087	0.325180572917362	0.142532694718781	0.886659256340389	0.999994000952611
EMLSAG00000001385	1647.75630638594	0.0340695969367711	0.0664743811115428	0.512522213326107	0.60828557797662	0.999994000952611
EMLSAG00000001387	3.36646338524548	1.59394448941709	1.5277713475641	1.04331351151368	0.296803115318811	0.999994000952611
EMLSAG00000001388	1844.94013134289	0.0308044198579886	0.0664306304751772	0.463708076193844	0.642856910166298	0.999994000952611
EMLSAG00000001390	1105.28879692637	0.0696862338093453	0.0823424222246036	0.846298079734207	0.397386478829196	0.999994000952611
EMLSAG00000001391	94.8494662173393	0.112957647410456	0.262254183068539	0.430718191369838	0.666673289959064	0.999994000952611
EMLSAG00000001392	428.731141819987	-0.0424823841625705	0.124749627680279	-0.340541169962034	0.733449024235726	0.999994000952611
EMLSAG00000001393	45.445902138918	-0.138332200816073	0.384597360997292	-0.359680577259727	0.719086018395008	0.999994000952611
EMLSAG00000001394	25.324786563655	0.141525819550007	0.519136346709921	0.272617820822875	0.785147011629948	0.999994000952611
EMLSAG00000001395	774.24173316928	0.0249368638538966	0.0936381481516779	0.266310946405125	0.789999743406291	0.999994000952611
EMLSAG00000001396	611.382634831357	0.147426616534072	0.106033713457911	1.39037492629731	0.164415056299718	0.999994000952611
EMLSAG00000001397	1227.09917645502	0.0600578104992208	0.0760687724676623	0.789519911403225	0.42980819686174	0.999994000952611
EMLSAG00000001399	3145.07220219077	-0.00577059820140458	0.0542917018112127	-0.106288769902085	0.915353241436734	0.999994000952611
EMLSAG00000001400	1712.87164708598	0.0330615086113433	0.0664345617970829	0.497655252281576	0.618727052859211	0.999994000952611
EMLSAG00000001401	273.285953811516	-0.186810371328493	0.159990120240359	-1.16763692062885	0.242953250929942	0.999994000952611
EMLSAG00000001402	292.830667077016	0.044145510909557	0.157876001770164	0.279621414366852	0.779767975938727	0.999994000952611
EMLSAG00000001403	13155.2314073063	-0.0858155071976737	0.0357131739942525	-2.4029089996729	0.0162652344338107	0.476350684825372
EMLSAG00000001404	534.306602806362	0.129545317824262	0.115430223447125	1.12228248335327	0.261742351545162	0.999994000952611
EMLSAG00000001405	3761.52094525348	0.0458729638601683	0.0491856379567977	0.932649565315408	0.351000933045162	0.999994000952611
EMLSAG00000001407	774.126842614404	0.0965772519634384	0.0952557240844195	1.01387347470949	0.310643129822953	0.999994000952611
EMLSAG00000001408	163.44340798848	0.068996466345875	0.213054114951859	0.323844795776253	0.746055540020877	0.999994000952611
EMLSAG00000001409	1860.97254050951	-0.0445815169130507	0.0633044292578786	-0.704240089290471	0.48128326902926	0.999994000952611
EMLSAG00000001410	2507.21246390768	0.0799923305672585	0.0575540076820359	1.38986551569416	0.164569718892017	0.999994000952611
EMLSAG00000001411	36.5794090712767	0.278394960525519	0.436146495430136	0.638306081654883	0.523274453880381	0.999994000952611
EMLSAG00000001412	772.22582537515	0.048857758285041	0.103219373331615	0.473339032277153	0.635971319125962	0.999994000952611
EMLSAG00000001413	793.710746858415	-0.276101718550623	0.106190385792205	-2.60006324010258	0.00932065821193405	0.328624872000476
EMLSAG00000001414	428.770527475574	-0.390259136285387	0.141585681976424	-2.75634605729675	0.00584511196925101	0.23574610765948
EMLSAG00000001415	418.988760337915	-0.515781712395461	0.165657783981365	-3.11353743844287	0.00184859055092656	0.0992957210211978
EMLSAG00000001416	658.035399613495	-0.311668866757091	0.120442533253193	-2.58769770394903	0.00966197318644001	0.332098726050268
EMLSAG00000001418	143.207568889385	0.0341120355497536	0.217215239783404	0.157042551819883	0.875211312640154	0.999994000952611
EMLSAG00000001419	54.6185737296884	0.148025068629406	0.355804343171874	0.416029403435081	0.677388487448197	0.999994000952611
EMLSAG00000001420	604.965826070874	0.023912216883921	0.106713264441161	0.224079143386206	0.822695721025483	0.999994000952611
EMLSAG00000001422	6289.33204803272	-0.0101268339736357	0.0431960365649017	-0.234438961973287	0.81464421401923	0.999994000952611
EMLSAG00000001423	585.0755212129	0.0765647061617497	0.111307609885419	0.687865872248678	0.491537249599035	0.999994000952611
EMLSAG00000001424	9229.09263908622	0.0991127840464252	0.0397828461676606	2.49134472754224	0.0127260578169574	0.399824608933843
EMLSAG00000001425	414.741556071496	0.170209312439781	0.140043243035238	1.21540539015476	0.22421151323027	0.999994000952611
EMLSAG00000001426	4659.26049846971	0.0478512437625651	0.0444752092277307	1.07590823277633	0.281968299602621	0.999994000952611
EMLSAG00000001427	655.325501093048	0.101842445439651	0.10222607573276	0.996247236428088	0.319130033426236	0.999994000952611
EMLSAG00000001428	562.929393161857	-0.033473566060238	0.111814407098473	-0.299367200782619	0.764659885231351	0.999994000952611
EMLSAG00000001429	452.849962258778	-0.00213472018037236	0.122584631670313	-0.0174142561859925	0.98610613608855	0.999994000952611
EMLSAG00000001430	53.2563377458048	-0.36687156169058	0.366842128212096	-1.00008023472829	0.317271680509954	0.999994000952611
EMLSAG00000001433	1214.63441717526	0.00585913329268056	0.0792606194942564	0.0739223757026671	0.941072151321201	0.999994000952611
EMLSAG00000001434	80.5603759003672	-0.258219609568721	0.283233176906223	-0.911685602616446	0.361934245124985	0.999994000952611
EMLSAG00000001436	3715.53418302511	-0.0235858290469795	0.0488795198027252	-0.482529884544089	0.629429574259888	0.999994000952611
EMLSAG00000001437	151.631562339651	-0.0746574267086341	0.223534892745692	-0.333985561679489	0.738390453830787	0.999994000952611
EMLSAG00000001438	154.704577562789	0.183300854546084	0.204963655560894	0.894309061986972	0.371156552747252	0.999994000952611
EMLSAG00000001439	32015.9421789206	-0.0342072437988624	0.0291774967265576	-1.17238446188314	0.24104273497635	0.999994000952611
EMLSAG00000001440	1599.58574745253	0.0433256499738256	0.0692289959495203	0.625830974140046	0.531425813204017	0.999994000952611
EMLSAG00000001441	4925.02436317293	0.0019721932767044	0.0460188388674656	0.0428562155247838	0.965816151609029	0.999994000952611
EMLSAG00000001442	4508.592744268	0.0177042129365937	0.0465216178525316	0.380558840251732	0.703530627762058	0.999994000952611
EMLSAG00000001443	914.09563307608	-0.0359173711330866	0.08722212527726	-0.411791973870313	0.680491904716493	0.999994000952611
EMLSAG00000001444	3130.37495855553	-0.0344886682194707	0.0536158384216124	-0.643255225224053	0.520058504316909	0.999994000952611
EMLSAG00000001445	1807.20704713202	0.0321596168538962	0.0644064782764072	0.499322703469048	0.617552063425158	0.999994000952611
EMLSAG00000001446	892.051321236693	0.0491244268043429	0.0911474754670575	0.538955429677232	0.589917608810418	0.999994000952611
EMLSAG00000001447	2357.48684896181	-0.00541087863362376	0.0580856578807601	-0.0931534363393347	0.925781665889171	0.999994000952611
EMLSAG00000001448	9671.20168122399	-0.04630128889136	0.0356563822715055	-1.2985414094677	0.194101356464849	0.999994000952611
EMLSAG00000001449	607.63227643761	-0.0852178471845425	0.105982879254142	-0.804071825414313	0.421355495061067	0.999994000952611
EMLSAG00000001450	1888.3706185452	-0.113410209719105	0.0647007002732792	-1.75284362054954	0.0796288533442835	0.999994000952611
EMLSAG00000001451	5329.55306542211	-0.00711887603246073	0.0440999674237814	-0.161425879616904	0.871757984976789	0.999994000952611
EMLSAG00000001452	137.59918440835	-0.239081910048255	0.237230964076201	-1.00780229503034	0.313549383914194	0.999994000952611
EMLSAG00000001454	156.071550252861	-0.0356840620716628	0.203376708331978	-0.175457958604653	0.860719802454507	0.999994000952611
EMLSAG00000001455	1659.39929025355	-0.0156176688586099	0.0673215783820715	-0.231986076885699	0.81654882787796	0.999994000952611
EMLSAG00000001456	5924.45960255739	-0.0187040296237521	0.0413398107135955	-0.452445942564532	0.650947756096193	0.999994000952611
EMLSAG00000001458	15791.6429495953	-0.0273242280180136	0.0327196670557943	-0.835101040955574	0.403660820639754	0.999994000952611
EMLSAG00000001459	1630.4279824674	0.0318560856879207	0.0683373698587119	0.466159083291959	0.641101634648286	0.999994000952611
EMLSAG00000001460	2746.11926387554	-0.00954532411007828	0.0552639566342386	-0.172722416045117	0.862869623149478	0.999994000952611
EMLSAG00000001461	115.817625281986	0.420168068434837	0.244953327433821	1.71529847271968	0.086290518448079	0.999994000952611
EMLSAG00000001462	558.85858240761	0.0409269981435685	0.113081936999823	0.361923391386838	0.717409279432641	0.999994000952611
EMLSAG00000001463	2.16953778004986	1.76378239353318	1.84675837152111	0.955069391173473	0.339542606732585	0.999994000952611
EMLSAG00000001464	277.410023476364	0.0891769200365964	0.165608479719902	0.538480397787744	0.590245434516396	0.999994000952611
EMLSAG00000001465	1305.0258512262	0.0112681208195288	0.0739545424600845	0.152365499733983	0.878898666557365	0.999994000952611
EMLSAG00000001466	684.498875193419	0.0599769894974984	0.0999446256057081	0.600102197932221	0.548438127857664	0.999994000952611
EMLSAG00000001467	13.1724806205566	0.163089453193788	0.735085110643402	0.221864721285186	0.824419194435353	0.999994000952611
EMLSAG00000001468	5.74259477324099	0.173299975024493	1.08747197138888	0.159360406138248	0.873384931536262	0.999994000952611
EMLSAG00000001469	779.34456605986	-0.190632207753004	0.0972679688654373	-1.95986623321732	0.0500114272603776	0.977067675920181
EMLSAG00000001470	9.26197584001538	0.299813611007801	0.828718517614814	0.361779789681439	0.717516596091484	0.999994000952611
EMLSAG00000001471	523.133542531711	-0.00172192032976023	0.113919788314193	-0.0151151995210099	0.987940274883218	0.999994000952611
EMLSAG00000001472	594.612144837156	-0.00107233956474561	0.106705684381412	-0.0100495073993678	0.991981788165939	0.999994000952611
EMLSAG00000001473	7.44846782788732	0.11476788561452	0.91136447611915	0.125929733516972	0.899787546084962	0.999994000952611
EMLSAG00000001474	1018.94614895897	-0.0530350346854966	0.0880775304955188	-0.602140345978421	0.547080720236147	0.999994000952611
EMLSAG00000001475	2933.14413463484	-0.0044322569372749	0.0527610150322761	-0.0840062863567636	0.933051433648659	0.999994000952611
EMLSAG00000001476	2854.35078274335	-0.0319668288044187	0.0537528155092283	-0.594700547340272	0.552043655909098	0.999994000952611
EMLSAG00000001477	358.41583362707	0.223692831431311	0.14477317997971	1.54512618609788	0.122315744153078	0.999994000952611
EMLSAG00000001478	94.4609090864221	-0.0740285441606851	0.265309086877602	-0.279027548705248	0.78022368322425	0.999994000952611
EMLSAG00000001479	198.11938618023	0.385650841474642	0.195766328222873	1.96995492011063	0.0488435372867912	0.966480316830737
EMLSAG00000001480	2833.22234682802	0.0398754793842431	0.0601064630919551	0.663414171005849	0.507065332459355	0.999994000952611
EMLSAG00000001481	1053.67950618882	-0.0291936144585735	0.0812186820734236	-0.359444572520665	0.719262535521974	0.999994000952611
EMLSAG00000001482	3725.94832399885	-0.111156555136671	0.0498391064757342	-2.2303079448423	0.0257270061021597	0.650485863615561
EMLSAG00000001483	1529.28994602048	-0.048311554025228	0.0705915545666121	-0.684381500334291	0.493734294709022	0.999994000952611
EMLSAG00000001485	2783.61157098867	0.0190322889704352	0.0533856031559666	0.356506021198863	0.721461643666476	0.999994000952611
EMLSAG00000001486	9840.60203288898	-0.0272461347054073	0.0363465300691761	-0.749621343593225	0.453482792370328	0.999994000952611
EMLSAG00000001487	53.5788312387091	-0.390003958638034	0.346344491725439	-1.1260579219698	0.260141003108077	0.999994000952611
EMLSAG00000001488	62.7124370430546	-0.0823028872503805	0.327082884765926	-0.251627006742587	0.801329381780263	0.999994000952611
EMLSAG00000001489	1684.14587060671	-0.0309899690100141	0.0675379538929575	-0.45885264838095	0.646339984397592	0.999994000952611
EMLSAG00000001491	846.77961104743	0.0300754389515339	0.101087986682417	0.297517439396833	0.76607149574156	0.999994000952611
EMLSAG00000001492	1375.77412918314	0.0274259589076834	0.081726006276739	0.335584230248743	0.737184417493678	0.999994000952611
EMLSAG00000001493	67.1341661166497	0.0800268190937811	0.310425285331328	0.25779736018722	0.796563301912534	0.999994000952611
EMLSAG00000001494	1445.35850287038	0.119469100720378	0.0740165077620863	1.61408723989507	0.10650850472746	0.999994000952611
EMLSAG00000001495	5531.56903985057	0.0178162305546511	0.0423646959729583	0.420544279747064	0.674087889008872	0.999994000952611
EMLSAG00000001496	120.440822323609	0.0376295554595566	0.239513472571054	0.157108303994855	0.875159493216547	0.999994000952611
EMLSAG00000001497	3270.33841374311	-0.0456120909966471	0.0503062271626659	-0.906688765372123	0.364571406126643	0.999994000952611
EMLSAG00000001498	6902.25186452233	0.0481706147975152	0.0409359989061469	1.17672992194364	0.239303320961691	0.999994000952611
EMLSAG00000001499	7346.05666766342	-0.0112839998421577	0.0442541938198102	-0.254981480130511	0.798737403280903	0.999994000952611
EMLSAG00000001500	1.82015624565724	1.51774192572878	2.0465490092746	0.741610349349387	0.458323451248859	0.999994000952611
EMLSAG00000001501	249.11355786747	0.0132191084186629	0.163511192543879	0.0808452816776781	0.935564996331742	0.999994000952611
EMLSAG00000001502	1900.46919461115	-0.0450268227244994	0.0639133490275888	-0.704497939938388	0.481122732530256	0.999994000952611
EMLSAG00000001503	905.708742107243	0.0878108292881679	0.0874380790109762	1.00426301997262	0.31525185320285	0.999994000952611
EMLSAG00000001504	859.842367347492	-0.00551494206972755	0.0901744019721707	-0.0611586209513156	0.951232883708973	0.999994000952611
EMLSAG00000001505	4809.61516418239	-0.0471662277900681	0.0444030717313299	-1.06222893937287	0.288131765097723	0.999994000952611
EMLSAG00000001506	628.755503097937	-0.025236391468814	0.10430468408824	-0.241948783886487	0.808819848775713	0.999994000952611
EMLSAG00000001507	3403.10741110203	-0.0186946830089138	0.0523845520076443	-0.356873969375279	0.721186157650291	0.999994000952611
EMLSAG00000001508	685.503700399661	-0.00318274944787963	0.10141475636776	-0.0313834944920445	0.97496370415517	0.999994000952611
EMLSAG00000001509	3.46955768785317	0.950647157671294	1.35158835357202	0.703355541026152	0.48183420578819	0.999994000952611
EMLSAG00000001510	255.046885338679	0.0850318115498326	0.166503081482508	0.510692119285286	0.609566659872373	0.999994000952611
EMLSAG00000001511	1790.22138157282	-0.0534411015286591	0.0662830467900477	-0.806255960108992	0.420095278147575	0.999994000952611
EMLSAG00000001512	198.804018392421	-0.14244449127317	0.18831687193286	-0.756408545931858	0.449404285767301	0.999994000952611
EMLSAG00000001513	323.390267609405	0.00197729369388948	0.14566515245662	0.0135742396897455	0.98916965632776	0.999994000952611
EMLSAG00000001514	2179.06506230731	-0.0455752659261075	0.0609317961295107	-0.747971811453533	0.454477160425823	0.999994000952611
EMLSAG00000001515	121.121919066815	-0.0376223560553038	0.242295665398279	-0.15527457329235	0.876604860052155	0.999994000952611
EMLSAG00000001516	11949.5382616637	-0.23316395653948	0.106381908872461	-2.19176323315476	0.0283966072067531	0.688130672769052
EMLSAG00000001517	4695.54804499671	-0.035527349072112	0.0437705982330499	-0.811671544513787	0.416980126460553	0.999994000952611
EMLSAG00000001518	689.514694988876	0.0161236672761054	0.105474229132195	0.152868311138799	0.878502126193535	0.999994000952611
EMLSAG00000001519	6902.42631445375	-0.0878597921709026	0.0397877897243523	-2.20820992519541	0.0272296428437065	0.678181019201374
EMLSAG00000001521	21.5724836957482	-1.30733656572029	0.565876793525127	-2.31028481937957	0.0208723908167207	0.558001347155266
EMLSAG00000001522	42.9721770592096	-0.166246715748109	0.410088933884364	-0.405391860183642	0.685189493263686	0.999994000952611
EMLSAG00000001523	420.234179469854	0.0243728031803361	0.133629940003196	0.182390287534015	0.855276447394373	0.999994000952611
EMLSAG00000001524	38.7426583427298	0.217513017902498	0.414173263302866	0.52517397228377	0.599462256752296	0.999994000952611
EMLSAG00000001525	56.6375113346034	-0.125409866988439	0.35603475025027	-0.352240523994594	0.724657888170864	0.999994000952611
EMLSAG00000001526	59.0040656949704	-0.66173089894821	0.333314737159768	-1.98530345398746	0.0471107199948933	0.943509539966454
EMLSAG00000001527	1459.74522601393	-0.0329668754007443	0.0740383891312198	-0.445267323986701	0.656126578835648	0.999994000952611
EMLSAG00000001528	1543.96422976972	0.0612280274299237	0.0691164906076651	0.885867133756548	0.375689128448229	0.999994000952611
EMLSAG00000001529	217.731098269944	-0.0365634732060745	0.194387132047386	-0.188096160589279	0.850801270786967	0.999994000952611
EMLSAG00000001530	1495.17995396521	0.0403745099007042	0.0707082761538864	0.571001191046362	0.567998835478818	0.999994000952611
EMLSAG00000001531	434.017882025719	-0.0528608588106663	0.123167057636867	-0.429180170614417	0.667792112448975	0.999994000952611
EMLSAG00000001532	384.220009175265	0.125814969572276	0.144374288779493	0.871449969630233	0.38350851181285	0.999994000952611
EMLSAG00000001535	1074.58734345911	0.016550318995772	0.0838020883791304	0.197492918325573	0.843441822669653	0.999994000952611
EMLSAG00000001536	319.565394644488	-0.0360855296219313	0.148048874586599	-0.243740654717532	0.807431684827137	0.999994000952611
EMLSAG00000001537	135.35669980843	-0.0346510822608658	0.227756797697024	-0.15214071593578	0.879075951305109	0.999994000952611
EMLSAG00000001540	8854.56809073279	0.0400778081923317	0.0366509592893329	1.09349956916397	0.274174518058298	0.999994000952611
EMLSAG00000001542	4.05716247218827	-0.265191901738281	1.37339354839984	-0.193092433008193	0.846886578725712	0.999994000952611
EMLSAG00000001543	2723.19848224431	-0.019500119353069	0.0545005252363948	-0.357796906882782	0.720495305500649	0.999994000952611
EMLSAG00000001544	1600.68918410382	0.0396119779355434	0.0685144643354088	0.578154968002451	0.563159498627835	0.999994000952611
EMLSAG00000001545	3.77170410054932	2.30121834513761	1.5519248761586	1.48281555408384	0.138123422379861	0.999994000952611
EMLSAG00000001546	1127.8620289899	-0.0316353432978382	0.0811373680070027	-0.389898564310193	0.696611555576922	0.999994000952611
EMLSAG00000001547	5.30786397787443	-0.438944320574912	1.14423031348788	-0.383615357328638	0.701263555839401	0.999994000952611
EMLSAG00000001548	4175.04876117261	0.0351273944304147	0.0466263787399518	0.753380283429898	0.451221427368501	0.999994000952611
EMLSAG00000001549	1170.97942070633	0.0302315912966749	0.0779346456513615	0.387909523986483	0.69808298982294	0.999994000952611
EMLSAG00000001550	115.270767934407	0.581795651733124	0.249019440756611	2.33634631081581	0.0194731997070896	0.534069684201968
EMLSAG00000001554	17.2416997179948	0.32415158392386	0.623203638750653	0.520137502042979	0.602967741655437	0.999994000952611
EMLSAG00000001555	5663.73246968587	-0.0258985394139973	0.0422330869781715	-0.613228661863699	0.539725155608037	0.999994000952611
EMLSAG00000001556	23.6680760600247	0.67829734003512	0.548773561425776	1.236024086643	0.216449610536158	0.999994000952611
EMLSAG00000001557	423.999932553157	-0.0148617218530153	0.126605111351846	-0.117386428512459	0.906553838195111	0.999994000952611
EMLSAG00000001559	2852.99988377248	-0.026641167398676	0.0548613967573524	-0.485608624157123	0.627244680685169	0.999994000952611
EMLSAG00000001560	96.1569449357735	-0.220983571493544	0.262167661535192	-0.842909343583859	0.399279147503637	0.999994000952611
EMLSAG00000001561	146.685169367382	0.248461378298215	0.220489633385444	1.12686195030255	0.259800852947443	0.999994000952611
EMLSAG00000001563	310.527990113182	0.111112183312334	0.145805583415921	0.762057122293999	0.446025912275734	0.999994000952611
EMLSAG00000001564	373.307460100481	-0.033930922855064	0.136005395069418	-0.249482182951238	0.802987821223326	0.999994000952611
EMLSAG00000001565	30.1891792555184	0.0182013574112957	0.517770911184471	0.0351533023932488	0.971957498486804	0.999994000952611
EMLSAG00000001566	886.018598068008	-0.00584917680543236	0.088071337359993	-0.0664140795492154	0.947048161092379	0.999994000952611
EMLSAG00000001567	386.824322723012	-0.0747529220272308	0.134882379639516	-0.554208208863262	0.579436361024989	0.999994000952611
EMLSAG00000001568	1493.95056817504	-0.0131957464563398	0.0694106596144889	-0.190111238383697	0.849221963725826	0.999994000952611
EMLSAG00000001569	2088.89067615399	0.0310934604055997	0.0600473713542817	0.517815513057967	0.604586993656749	0.999994000952611
EMLSAG00000001570	3254.73747934174	-0.0612484076169144	0.0523140850831533	-1.17078235277478	0.241686272978016	0.999994000952611
EMLSAG00000001571	8845.594301253	-0.00932079305281762	0.0377255848033926	-0.247068219124848	0.804855428853082	0.999994000952611
EMLSAG00000001572	356.746309025295	-0.131146610747651	0.137312332360697	-0.955097102299232	0.339528594220823	0.999994000952611
EMLSAG00000001573	291.063026741193	-0.095789779041715	0.156031439981108	-0.613913318067902	0.539272608992357	0.999994000952611
EMLSAG00000001574	1800.81648122053	-0.013258670078133	0.0649583776991486	-0.204110240245529	0.838267352229301	0.999994000952611
EMLSAG00000001575	459.303077479788	0.0434140754865703	0.127929027571226	0.339360630740347	0.734338072806476	0.999994000952611
EMLSAG00000001576	2874.48732750466	0.00536948737732318	0.0526838357378708	0.101919066865958	0.918820915599563	0.999994000952611
EMLSAG00000001578	11479.0128813234	-0.0888356329037383	0.0335335250914633	-2.64915879441357	0.00806924072946773	0.30049543112676
EMLSAG00000001579	284.97586656809	-0.0391489714248581	0.154461441648164	-0.253454655136734	0.799916897307309	0.999994000952611
EMLSAG00000001580	10155.6825828575	0.00619882072245229	0.0347269819862987	0.178501567596574	0.85832909020265	0.999994000952611
EMLSAG00000001581	937.394177745042	-0.0263237598800107	0.0859904431127731	-0.306124249708635	0.75951004506995	0.999994000952611
EMLSAG00000001582	1203.70927901653	0.076239000866711	0.0795257181741384	0.958671013819322	0.337724505298736	0.999994000952611
EMLSAG00000001583	13.2729288061362	0.176259205714976	0.694925874937317	0.253637419574966	0.79977568507528	0.999994000952611
EMLSAG00000001585	251.022478717664	0.209048884199425	0.164711324796961	1.26918343020505	0.20437564942177	0.999994000952611
EMLSAG00000001586	1095.90630132639	0.0289364373852473	0.0809521328487708	0.357451204396361	0.720754049641367	0.999994000952611
EMLSAG00000001587	3.16163805095964	-0.44693081149953	1.49081999151476	-0.29978858215164	0.764338425117798	0.999994000952611
EMLSAG00000001588	1174.159855645	-0.0717412913858961	0.0822400016822675	-0.872340587529011	0.383022601803334	0.999994000952611
EMLSAG00000001589	257.21850347651	-0.173602359613572	0.160045670765154	-1.08470512687788	0.278052276434348	0.999994000952611
EMLSAG00000001590	397.339196198315	-0.0303021694993455	0.129301891731946	-0.234352097200284	0.814711644057551	0.999994000952611
EMLSAG00000001591	910.836796456998	0.0679407322605097	0.0873504906959295	0.777794511733358	0.436690163948992	0.999994000952611
EMLSAG00000001592	6398.82390710345	-0.0363539350357168	0.0451419334881105	-0.805325165021823	0.420632063647203	0.999994000952611
EMLSAG00000001593	1901.54692364749	0.0511253309733788	0.0644413458429577	0.793362247554081	0.427566799529051	0.999994000952611
EMLSAG00000001595	322.088022333979	0.106212140816154	0.146246676229288	0.72625336557826	0.467683462266625	0.999994000952611
EMLSAG00000001596	1529.78754201275	-0.0145699896594884	0.0692045931358773	-0.210535009300343	0.83325013044357	0.999994000952611
EMLSAG00000001597	1141.20460911305	0.0474519037338227	0.0814124378144013	0.582858160346463	0.559988788426625	0.999994000952611
EMLSAG00000001598	987.52167912109	0.0553029884487938	0.0868170940821512	0.637005753687897	0.524121095819208	0.999994000952611
EMLSAG00000001599	211.212761321817	-0.211317524595676	0.181240437516389	-1.1659513047499	0.243634134091326	0.999994000952611
EMLSAG00000001600	138.486848243345	0.0479181332275007	0.218815848023288	0.218988403538308	0.826659081172152	0.999994000952611
EMLSAG00000001601	63.8899601211828	0.07556712874677	0.333509606345881	0.226581565594844	0.820749128032046	0.999994000952611
EMLSAG00000001602	423.03161656629	0.155338789091405	0.128703150645942	1.20695405133272	0.22744983993861	0.999994000952611
EMLSAG00000001603	2051.01393699173	-0.00716528977002261	0.0606013485241596	-0.118236474014536	0.905880290554954	0.999994000952611
EMLSAG00000001604	9198.78331020188	0.0274194792147773	0.0420881333962358	0.651477673211082	0.514738184994912	0.999994000952611
EMLSAG00000001605	1550.29473997634	0.0236533532366981	0.0717629657465316	0.329603897924763	0.741699276936711	0.999994000952611
EMLSAG00000001607	10047.7675733826	-0.132138474307033	0.0382037954331934	-3.458778710563	0.000542630529602094	0.0353346449890615
EMLSAG00000001608	3.70770618003868	0.673279660584394	1.39543993966752	0.482485588555542	0.629461033599635	0.999994000952611
EMLSAG00000001609	23679.6004171503	0.0545058366423203	0.0305240668249166	1.78566758338465	0.0741530970517346	0.999994000952611
EMLSAG00000001610	28034.4854094217	-0.0360252169014279	0.0283722623987808	-1.26973367139647	0.204179514487813	0.999994000952611
EMLSAG00000001612	5475.4681434559	-0.038663123879218	0.0466988518294043	-0.827924507019109	0.407713254956213	0.999994000952611
EMLSAG00000001613	2344.62061943538	0.000633539564442363	0.058319351085526	0.0108632821293445	0.991332525385764	0.999994000952611
EMLSAG00000001614	5834.5532004879	0.00619753081324685	0.0456507058720436	0.135759802501591	0.892011169732118	0.999994000952611
EMLSAG00000001615	2156.47435279178	-0.00111879988274803	0.0606756883821471	-0.0184390142506766	0.985288628855298	0.999994000952611
EMLSAG00000001616	5856.01668236575	-0.0292406390742915	0.0410119597064884	-0.712978342989678	0.475859158561688	0.999994000952611
EMLSAG00000001618	26976.4163874297	-0.144005989034583	0.0647932811536447	-2.2225450921848	0.0262464902095136	0.660753973827408
EMLSAG00000001619	22236.2642646159	-0.164098186502635	0.0966555990857257	-1.69776182709388	0.0895527232979613	0.999994000952611
EMLSAG00000001620	13.0613120560426	-1.05681099610176	0.731765229118474	-1.44419405848902	0.148684395743193	0.999994000952611
EMLSAG00000001621	5.23415975635302	0.69569982485065	1.12525715982535	0.618258518753728	0.536404940936974	0.999994000952611
EMLSAG00000001622	17.1125395694942	0.0779714514433504	0.615573103614893	0.126664812002784	0.899205697412148	0.999994000952611
EMLSAG00000001623	25.8258164555624	-0.0191727748700319	0.498105277695168	-0.0384914108092733	0.969295879591911	0.999994000952611
EMLSAG00000001624	716.852095399502	-0.0400875142510748	0.107268732515829	-0.373711083471218	0.708619278441857	0.999994000952611
EMLSAG00000001625	663.812090555295	-0.0353109679797629	0.103899425749532	-0.339857200605575	0.733964069095592	0.999994000952611
EMLSAG00000001626	15070.8654966183	-0.019194864177752	0.0360735650058214	-0.532103333137561	0.594654428990776	0.999994000952611
EMLSAG00000001627	12374.4568075038	0.0101250381418558	0.0333473215139959	0.303623729948034	0.761414570673797	0.999994000952611
EMLSAG00000001628	2152.25379060181	0.014238598664712	0.0610174366182083	0.233352947187936	0.81548734730724	0.999994000952611
EMLSAG00000001629	18.4154993179192	-0.689395088078673	0.602556915056909	-1.14411613384864	0.252575477538233	0.999994000952611
EMLSAG00000001630	9652.72563709061	-0.0169837865241421	0.0362157114837834	-0.468961835300324	0.639096915862067	0.999994000952611
EMLSAG00000001631	591.073498655416	0.0318776027115299	0.107419964895467	0.296756778337722	0.766652205608953	0.999994000952611
EMLSAG00000001632	110.114634626492	-0.0603069786588034	0.243938665721874	-0.24722189276694	0.804736503090616	0.999994000952611
EMLSAG00000001633	660.388558192161	-9.55077046927742e-05	0.101104303654564	-0.000944645294418805	0.999246282216245	0.999994000952611
EMLSAG00000001634	4566.9587834884	-0.0138975081709379	0.0451795583037002	-0.307606109770217	0.758382070574686	0.999994000952611
EMLSAG00000001635	333.311414270545	-0.134669314522513	0.146192331956221	-0.921179057208293	0.35695695043196	0.999994000952611
EMLSAG00000001636	2363.70314491865	-0.0295921017821196	0.0574508514253675	-0.515085521762226	0.606493259498943	0.999994000952611
EMLSAG00000001637	3679.60549559754	0.0197655825845371	0.048561032443917	0.407025583884862	0.683989197879242	0.999994000952611
EMLSAG00000001638	7239.18944973041	0.004108252877259	0.0393457014976868	0.104414274517396	0.916840595174414	0.999994000952611
EMLSAG00000001639	4085.74179310283	0.0309306882374835	0.0531885538536376	0.58152903202816	0.560883957414349	0.999994000952611
EMLSAG00000001640	81.7208654080925	-0.109638551007814	0.279279096271515	-0.392577004407173	0.694631926556092	0.999994000952611
EMLSAG00000001641	1004.76394337066	0.0504393437416214	0.0837738946702262	0.602089039075652	0.547114870246727	0.999994000952611
EMLSAG00000001643	20.6275264158539	0.111384722864951	0.569021230639804	0.19574792093383	0.844807474425684	0.999994000952611
EMLSAG00000001644	1750.08235705897	0.0708879607848749	0.0701474542960089	1.0105564271191	0.312228779497223	0.999994000952611
EMLSAG00000001645	666.069862435992	0.00300002410976899	0.102223588245763	0.0293476697624468	0.976587308285411	0.999994000952611
EMLSAG00000001646	4.0002827283262	-0.805417244781006	1.28526603765932	-0.626654109874252	0.530885990973455	0.999994000952611
EMLSAG00000001647	295.986884365679	-0.0147281378711826	0.148371729073378	-0.0992651225618507	0.920927769773483	0.999994000952611
EMLSAG00000001648	2840.87450585899	-0.0598398179349766	0.0538412332160669	-1.11141246885704	0.266390847689044	0.999994000952611
EMLSAG00000001649	56.8241121124661	-0.208830683504483	0.360134758230306	-0.579868170822146	0.562003521505223	0.999994000952611
EMLSAG00000001650	38.7542707597661	0.0423388307115282	0.420478962822978	0.100691911974091	0.919795032051634	0.999994000952611
EMLSAG00000001651	877.316008186205	0.0408573007181529	0.0890463136263412	0.458832028573351	0.646354792768893	0.999994000952611
EMLSAG00000001652	685.73589223843	-0.0111117039951213	0.112016820795183	-0.099196744883864	0.920982059319419	0.999994000952611
EMLSAG00000001653	2143.46317549121	-0.0453765998210489	0.0617290530910091	-0.735093080954098	0.462282807879797	0.999994000952611
EMLSAG00000001654	276.692733966545	0.0992328548784563	0.155190123506252	0.639427642922514	0.522544770900988	0.999994000952611
EMLSAG00000001655	7120.38813195364	-0.0669817637708676	0.0389260367473203	-1.7207445033684	0.0852971968831104	0.999994000952611
EMLSAG00000001656	261.308380356118	0.198050331435844	0.171223208895374	1.15667924175433	0.247403433739571	0.999994000952611
EMLSAG00000001657	1517.40254442424	-0.0378929617948826	0.069510375410608	-0.545141089672488	0.585656484394854	0.999994000952611
EMLSAG00000001658	213.230121932058	0.10838946220392	0.180215294278203	0.601444303814725	0.547544097650513	0.999994000952611
EMLSAG00000001659	1423.66221666738	-0.0232036900499159	0.0723334302119308	-0.320787912061284	0.748371120459864	0.999994000952611
EMLSAG00000001661	16.4839680993785	-0.483312039160604	0.62003390801155	-0.779492916299669	0.435689408760636	0.999994000952611
EMLSAG00000001662	1807.97678392486	0.0313936593420449	0.0640713714661819	0.489979512278975	0.624148396525835	0.999994000952611
EMLSAG00000001663	1711.30795909245	0.0638959137572768	0.0691367321957712	0.924196324123995	0.355384109129476	0.999994000952611
EMLSAG00000001664	374.523982685381	-0.0555275151959974	0.140652951825304	-0.394783859673024	0.693002407554649	0.999994000952611
EMLSAG00000001665	523.336019109943	-0.0905125282352571	0.114707233303908	-0.789074286147682	0.430068589868388	0.999994000952611
EMLSAG00000001666	1977.95769681335	-0.0149928909737663	0.06523412884809	-0.229832010306753	0.818222309832969	0.999994000952611
EMLSAG00000001667	1985.8492270771	0.0129264858606356	0.0636562431325648	0.203067055555196	0.839082621091007	0.999994000952611
EMLSAG00000001668	6135.8299491452	-0.0175227048779315	0.0399811055111088	-0.438274646334198	0.661187202643257	0.999994000952611
EMLSAG00000001670	9039.40489450765	0.00190282321643593	0.0390081349273396	0.0487801639319674	0.961094490242002	0.999994000952611
EMLSAG00000001671	5.39260808306616	1.28591696512313	1.11445525628623	1.15385248341712	0.248560652774795	0.999994000952611
EMLSAG00000001673	474.393739341718	-0.0666591252249811	0.121598935698666	-0.548188393607072	0.583562550694942	0.999994000952611
EMLSAG00000001674	1181.81772170534	-0.0333044032242815	0.0797066013164585	-0.41783745228395	0.676065966039097	0.999994000952611
EMLSAG00000001676	611.109883980873	0.066986430004129	0.107186127157861	0.624954290077791	0.53200105895062	0.999994000952611
EMLSAG00000001677	640.153979166628	-0.0197749562430057	0.103125094626646	-0.191756975492716	0.847932574037671	0.999994000952611
EMLSAG00000001678	1581.65072438115	0.0354349838538675	0.0691033626246111	0.512782338051483	0.608103585800762	0.999994000952611
EMLSAG00000001679	1703.89451739249	0.0310715486774734	0.0655943563190768	0.473692409242178	0.635719267116958	0.999994000952611
EMLSAG00000001680	230.139031056652	-0.278250664399898	0.181287050903512	-1.53486232476689	0.124817649627711	0.999994000952611
EMLSAG00000001681	2099.14703916717	0.0823954953188457	0.0623373627025821	1.32176742400802	0.186245609035973	0.999994000952611
EMLSAG00000001682	934.600116202683	-0.121539590038905	0.0902910949987241	-1.34608612333943	0.178274743337521	0.999994000952611
EMLSAG00000001683	206.607826391075	-0.0929976013124784	0.193011605694127	-0.481823882963054	0.629931061836542	0.999994000952611
EMLSAG00000001684	1684.06030456464	-0.0377369441086549	0.0710281069410468	-0.531295929651856	0.595213725580531	0.999994000952611
EMLSAG00000001685	2467.34248763527	0.00757085250229399	0.0570144270761984	0.132788364113099	0.894360756954873	0.999994000952611
EMLSAG00000001686	3703.90405559995	0.00018914221007652	0.0486990841368499	0.0038838966569681	0.996901106612609	0.999994000952611
EMLSAG00000001687	5.63768458524221	-0.731498570653063	1.08501257703824	-0.674184416045976	0.50019407606026	0.999994000952611
EMLSAG00000001688	741.585587363506	0.122052288190211	0.0990333821782735	1.23243582623989	0.21778632492328	0.999994000952611
EMLSAG00000001689	155.306920636322	0.0244167869386827	0.207868586744307	0.117462610975063	0.906493471009372	0.999994000952611
EMLSAG00000001690	10298.5546682704	-0.131519094658967	0.0388555372043667	-3.38482245058719	0.000712243085725938	0.0446339000388254
EMLSAG00000001691	2.228657296394	1.27739820854667	1.77699275992604	0.718853918459316	0.472230931919565	0.999994000952611
EMLSAG00000001692	3310.87923168792	0.0384648460453255	0.0505629597022005	0.760731695135549	0.446817339528086	0.999994000952611
EMLSAG00000001693	1788.1709364701	0.0130182469689349	0.0642189319142347	0.202716653499018	0.839356505819041	0.999994000952611
EMLSAG00000001694	681.881053555056	0.0286503896486388	0.100254963190109	0.285775274729396	0.775050246632456	0.999994000952611
EMLSAG00000001695	2.20723253245367	-0.411456996229795	1.69611508172856	-0.242587900232847	0.808324655486288	0.999994000952611
EMLSAG00000001697	2.03539507971007	-0.593885256851855	1.69276113353416	-0.350838192753124	0.725709742505482	0.999994000952611
EMLSAG00000001698	1081.74350234765	-0.057742931739385	0.0824582733932832	-0.700268503852623	0.483759637437176	0.999994000952611
EMLSAG00000001699	2053.26766102799	-0.0653151017771131	0.0632948980090553	-1.03191732401194	0.302110849595459	0.999994000952611
EMLSAG00000001700	1687.58927995331	0.0425272895046484	0.0680670238080846	0.624785500017665	0.532111848577386	0.999994000952611
EMLSAG00000001701	2347.98161666378	-0.00495675270157374	0.0615585426520642	-0.0805209559555343	0.935822929905632	0.999994000952611
EMLSAG00000001702	1.86286213959927	0.246277702900728	1.79366356985104	0.137304289968481	0.890790279649485	0.999994000952611
EMLSAG00000001703	452.88046520649	-0.0247323935661751	0.12576747453186	-0.19665174687045	0.844100073050278	0.999994000952611
EMLSAG00000001704	1385.51789872597	0.0388375853184491	0.0735511661680837	0.528034935974979	0.59747508817839	0.999994000952611
EMLSAG00000001705	1618.75980945869	-0.131561714401571	0.0692092518654264	-1.90092669484978	0.0573116149734148	0.999994000952611
EMLSAG00000001706	142.216580789898	-0.430143576114218	0.621847748548298	-0.691718474688358	0.489114142649441	0.999994000952611
EMLSAG00000001708	66367.5201975798	-0.0219929535928358	0.0263745864403594	-0.833869135448559	0.40435473141703	0.999994000952611
EMLSAG00000001709	34314.2275952046	-0.0337920818725316	0.0276781816398336	-1.22089240948904	0.222126758808417	0.999994000952611
EMLSAG00000001710	4554.04782507666	0.029717311274335	0.0478199720432604	0.621441418816625	0.53430922727351	0.999994000952611
EMLSAG00000001711	2762.28146131047	0.023586689931595	0.0577098132271327	0.408711943647489	0.682751067722398	0.999994000952611
EMLSAG00000001712	2927.56860883723	-0.0689627515208851	0.0537297423097316	-1.28351167447149	0.199312872133396	0.999994000952611
EMLSAG00000001715	57.1909044479971	-0.132584286819505	0.335952960573973	-0.394651342238467	0.693100217070639	0.999994000952611
EMLSAG00000001716	1.57323445617095	0.719186599916787	2.322720834735	0.309631096928116	0.756841505731657	0.999994000952611
EMLSAG00000001717	81.7078041200619	-0.108377143896676	0.287345103723943	-0.377167185005512	0.706049365103893	0.999994000952611
EMLSAG00000001718	978.972755070776	0.0794913385953863	0.0846568447498366	0.938983006398189	0.34773946934407	0.999994000952611
EMLSAG00000001719	2421.3512023507	0.0271080508992755	0.0618017579356517	0.438629123260547	0.660930291090885	0.999994000952611
EMLSAG00000001720	433.436598241039	-0.00832541835096529	0.124759773218005	-0.0667315925335765	0.946795383155099	0.999994000952611
EMLSAG00000001722	7705.90621394754	-0.0179020759475448	0.0373733555569974	-0.479006385183763	0.631934086202129	0.999994000952611
EMLSAG00000001723	79155.0750388393	-0.0460972377547244	0.0267868387951136	-1.720891296928	0.0852705511569189	0.999994000952611
EMLSAG00000001724	1029.21487685441	0.152370805686109	0.0872454936806667	1.74646046756079	0.0807309706832791	0.999994000952611
EMLSAG00000001725	1860.71300290178	0.00535435711392791	0.0658754614626284	0.0812799940227436	0.935219283798639	0.999994000952611
EMLSAG00000001726	999.080629011302	0.0537857561678353	0.0842786363498937	0.638189682430749	0.523350212659779	0.999994000952611
EMLSAG00000001727	3515.96754805181	0.0423592001687943	0.0503660442878214	0.841026941221128	0.400332841668203	0.999994000952611
EMLSAG00000001728	2.83060630529745	1.71603227134025	1.52031092915442	1.12873770649974	0.259008497868757	0.999994000952611
EMLSAG00000001729	2368.28026463305	-0.00277381445814777	0.0576939373918466	-0.0480780924919119	0.961654005669976	0.999994000952611
EMLSAG00000001730	3192.55523089505	0.0313591259773549	0.0543287176706124	0.577210862356093	0.563797020076075	0.999994000952611
EMLSAG00000001731	4427.14091309875	0.0864973387995048	0.0494965167010722	1.74754395994963	0.0805430264708028	0.999994000952611
EMLSAG00000001732	14160.4213284489	0.0243569880923149	0.0327172390909968	0.74446954477334	0.45659245938092	0.999994000952611
EMLSAG00000001733	979.091793036105	0.0443856797089838	0.0879634162771053	0.504592495238686	0.613845081992669	0.999994000952611
EMLSAG00000001734	3280.3060310162	-0.0085110534618918	0.0505156451663283	-0.168483515035158	0.866202911383445	0.999994000952611
EMLSAG00000001735	78.8608999123669	-0.151247820531481	0.286143237669766	-0.528573807171477	0.597101134304136	0.999994000952611
EMLSAG00000001736	1038.58861563372	-0.00984685749374585	0.0854309896001322	-0.115260955536568	0.908238285019047	0.999994000952611
EMLSAG00000001737	73.7503036578538	0.125190286981941	0.310433000362594	0.403276348956828	0.686744938694666	0.999994000952611
EMLSAG00000001738	4357.14001186415	0.0419079041861648	0.0471764417616366	0.888322701358199	0.374367191779974	0.999994000952611
EMLSAG00000001739	585.263307045695	-0.0540355322978422	0.112278860170947	-0.481261852993271	0.630330405375318	0.999994000952611
EMLSAG00000001740	2410.88479770716	-0.0231125947537975	0.0579157755558082	-0.399072524402717	0.689839766549744	0.999994000952611
EMLSAG00000001741	8252.13509689152	-0.0148264751933059	0.0381351071172367	-0.388788083057579	0.697432917014453	0.999994000952611
EMLSAG00000001742	341.042033384981	-0.00894638273525118	0.148822798955127	-0.0601143292429858	0.952064577517551	0.999994000952611
EMLSAG00000001743	1914.70410115657	-0.0736162924779211	0.0632962229944541	-1.16304400160451	0.244811650259732	0.999994000952611
EMLSAG00000001744	51.4827470330255	0.569454774860562	0.355404177519988	1.60227372349481	0.109095093610132	0.999994000952611
EMLSAG00000001745	11975.9576392459	-0.00722591774762554	0.0347071429167072	-0.208196847691175	0.835075269842383	0.999994000952611
EMLSAG00000001746	223.081006967707	0.174235812885759	0.171511120430163	1.01588638945838	0.30968349090305	0.999994000952611
EMLSAG00000001747	6910.0956904731	0.0153036349093825	0.039412281820042	0.388296089509851	0.697796930809143	0.999994000952611
EMLSAG00000001748	1646.96162755404	0.00193906249523101	0.0666962765842754	0.0290730246804838	0.976806349887377	0.999994000952611
EMLSAG00000001749	4033.61538814844	0.00568785700557946	0.0478185879965716	0.118946569605678	0.905317686418452	0.999994000952611
EMLSAG00000001750	3004.80909041571	-0.0243007200056994	0.0537946729871205	-0.45173097365082	0.651462801833928	0.999994000952611
EMLSAG00000001751	6436.49783166403	0.0123128617700609	0.0431420033832267	0.28540310612576	0.775335328113094	0.999994000952611
EMLSAG00000001752	1953.50740441053	-0.10049633274514	0.0621626436873066	-1.6166676123149	0.105950048636548	0.999994000952611
EMLSAG00000001753	483.597897537346	0.0778490859993285	0.117190690089954	0.664294117046097	0.506502085571066	0.999994000952611
EMLSAG00000001754	1153.47696300456	0.0104133708354909	0.0813131929056553	0.128064960474166	0.898097565160541	0.999994000952611
EMLSAG00000001755	28.8881552211636	-0.510944304857471	0.514818526945615	-0.992474586897388	0.320966070302798	0.999994000952611
EMLSAG00000001756	375.583788796669	-0.138448952516528	0.136896950131339	-1.01133701213723	0.311855157092356	0.999994000952611
EMLSAG00000001757	1393.3279352352	0.0922336568835183	0.0766299303455972	1.20362443848701	0.228734769382311	0.999994000952611
EMLSAG00000001758	2797.78377282729	-0.0139796851875361	0.0554998448668435	-0.251886923667562	0.801128467184596	0.999994000952611
EMLSAG00000001759	722.024524968444	-0.0222052026117065	0.110754735605089	-0.200489870617199	0.84109747925276	0.999994000952611
EMLSAG00000001760	14327.5970838591	0.00590852430888286	0.0324144015057097	0.182280839207909	0.855362334872717	0.999994000952611
EMLSAG00000001761	1764.1217137745	0.109480242479769	0.064853157618341	1.68812508905206	0.091387219263787	0.999994000952611
EMLSAG00000001762	1169.64708841182	0.0823654079138821	0.0777093961645086	1.05991568560791	0.289182958969469	0.999994000952611
EMLSAG00000001763	5136.4113145625	0.0123884271400539	0.0428726987021279	0.288958416780026	0.772613199333275	0.999994000952611
EMLSAG00000001764	60.0368064306604	0.0884520990013413	0.330082326080018	0.267969812415521	0.788722555398469	0.999994000952611
EMLSAG00000001765	1025.21670126885	-0.0497439571214381	0.0822797497359038	-0.604571079531757	0.545464027537622	0.999994000952611
EMLSAG00000001766	568.707325380557	0.00340879118749726	0.108888959892764	0.031305204777916	0.975026139631355	0.999994000952611
EMLSAG00000001767	622.400039750958	0.0638287034730383	0.107982416398706	0.591102751742118	0.554451576232618	0.999994000952611
EMLSAG00000001768	640.127243232297	-0.0831023674341103	0.107017447130273	-0.776531020525556	0.437435512234663	0.999994000952611
EMLSAG00000001769	12432.0812021599	-0.000137017171352112	0.0327669855853144	-0.00418156168181429	0.996663606217101	0.999994000952611
EMLSAG00000001770	65.0361844336468	-0.049580338908373	0.313365549692177	-0.158218856402934	0.874284345640539	0.999994000952611
EMLSAG00000001771	709.041631103117	0.0626957312294282	0.101951266295044	0.614957847095187	0.538582558723951	0.999994000952611
EMLSAG00000001773	197.963506529111	0.0746479797216984	0.180844961212136	0.412773345861345	0.679772681544562	0.999994000952611
EMLSAG00000001774	2071.61436141006	0.00338274747902576	0.060437473650802	0.0559710271572688	0.955364887946393	0.999994000952611
EMLSAG00000001776	5092.38966542744	-0.00166932783887759	0.0431919907999317	-0.0386490135777725	0.969170224277358	0.999994000952611
EMLSAG00000001777	862.654837711061	0.0176157052313966	0.0892892645968325	0.197288053731171	0.843602127371299	0.999994000952611
EMLSAG00000001778	10645.7202560139	-0.00548407901857308	0.0356910591231287	-0.153654140653373	0.877882445715695	0.999994000952611
EMLSAG00000001779	536.355906851925	0.045959491896688	0.111475439011225	0.412283569406353	0.680131590176008	0.999994000952611
EMLSAG00000001780	1755.51326082341	0.0114811856416736	0.065565826773931	0.175109294072664	0.860993755493497	0.999994000952611
EMLSAG00000001781	1873.87689201094	-0.00592414448186712	0.0640629799225232	-0.0924737576839493	0.926321640200732	0.999994000952611
EMLSAG00000001782	2.33172325548312	0.567514373852522	1.73107750256924	0.327838801561585	0.743033547775248	0.999994000952611
EMLSAG00000001783	686.88084251651	-0.0903991995741706	0.102301605932646	-0.88365376818902	0.376883144326867	0.999994000952611
EMLSAG00000001784	28.4046688256073	0.149979435691096	0.488632544942557	0.306937057802253	0.758891281567341	0.999994000952611
EMLSAG00000001785	3190.92418125199	-0.0366751963414751	0.051135287479968	-0.717218933321582	0.473239018594693	0.999994000952611
EMLSAG00000001786	2632.60562967572	0.0415578630464023	0.0572953218033912	0.725327334559845	0.468251240294084	0.999994000952611
EMLSAG00000001787	397.023035427121	0.0416624597620847	0.130341708307867	0.31964027710668	0.749241038158093	0.999994000952611
EMLSAG00000001788	112.816469136669	0.0661819712250245	0.240529027625121	0.275151701557507	0.783199691795212	0.999994000952611
EMLSAG00000001789	135.019515036365	-0.0387741513870893	0.223463347049975	-0.173514591537993	0.862246959451133	0.999994000952611
EMLSAG00000001790	1104.92900666407	-0.0256051999892467	0.0827247309572006	-0.309522916460062	0.756923782642402	0.999994000952611
EMLSAG00000001791	312.065065574202	-0.16237361762424	0.157239370601605	-1.03265242669817	0.301766584214752	0.999994000952611
EMLSAG00000001792	572.950907353644	0.119218142889163	0.109354322597684	1.09020055227051	0.275624810137321	0.999994000952611
EMLSAG00000001793	385.991140346296	-0.0576088752516388	0.131678196738493	-0.437497449680659	0.66175062522915	0.999994000952611
EMLSAG00000001794	228.414786238353	0.0728347296015536	0.176800942397969	0.411958944413355	0.680369515611165	0.999994000952611
EMLSAG00000001795	1338.07550903007	-0.0134046780781192	0.0772083780651409	-0.173616884773951	0.862166561421784	0.999994000952611
EMLSAG00000001796	1543.01530648377	-0.0312571888610985	0.0687993692947786	-0.454323770428383	0.649595809693477	0.999994000952611
EMLSAG00000001797	394.406529475188	-0.0479136780619307	0.130261163922406	-0.367827805457595	0.713001634553619	0.999994000952611
EMLSAG00000001799	1758.79743060634	0.00189902306657515	0.0647654992254575	0.0293215228676675	0.976608161514842	0.999994000952611
EMLSAG00000001800	621.683987642939	-0.0144252241672174	0.107762867014113	-0.133860805367477	0.893512644064251	0.999994000952611
EMLSAG00000001801	1004.90800980484	0.0361204853484158	0.0858051037350285	0.420959637318989	0.673784555677469	0.999994000952611
EMLSAG00000001802	277.266340646787	-0.00750789495973303	0.161083065929726	-0.046608840702153	0.96282498582841	0.999994000952611
EMLSAG00000001803	4872.20457368991	-0.0103456985401397	0.0472423818201805	-0.218991891211555	0.82665636434387	0.999994000952611
EMLSAG00000001804	38.4662851439871	0.366191963114494	0.413651954463402	0.885265883947112	0.376013245631699	0.999994000952611
EMLSAG00000001805	10029.4669858822	0.00425286412362986	0.0349560878287672	0.121663046061177	0.90316588073873	0.999994000952611
EMLSAG00000001806	112.756202903787	0.215026929885856	0.238567386968173	0.901325753777663	0.367415144592004	0.999994000952611
EMLSAG00000001807	29.2345885401015	-0.0178798570950236	0.484174126069117	-0.0369285679104447	0.970541961378942	0.999994000952611
EMLSAG00000001808	172.465280180197	0.0360396257116475	0.195820339041968	0.184044343340268	0.853978668083928	0.999994000952611
EMLSAG00000001810	2146.36849330905	0.0542849424724927	0.0622186273981976	0.872486982476653	0.382942766657514	0.999994000952611
EMLSAG00000001811	916.348822583804	0.133331305565236	0.0883644498213322	1.50887948530008	0.131329583280198	0.999994000952611
EMLSAG00000001813	109.785267420341	-0.74245899257734	0.244614003155746	-3.03522685945585	0.00240354821578874	0.124307747755281
EMLSAG00000001814	112.44366864978	-0.875151465665413	0.270526418837235	-3.23499445794222	0.00121645091903994	0.0691656190845344
EMLSAG00000001815	222.450836274723	0.0505277637821487	0.170679760730331	0.296038402947969	0.76720075379215	0.999994000952611
EMLSAG00000001816	1370.4690998138	0.0207835702635318	0.0724270065431114	0.286958846644596	0.774143831196972	0.999994000952611
EMLSAG00000001817	1320.32526194705	0.0870044503660478	0.0766126338871952	1.13564102879107	0.256106830251565	0.999994000952611
EMLSAG00000001818	4514.29049078817	-0.053126927731745	0.0488831506392824	-1.08681472116595	0.277118700501596	0.999994000952611
EMLSAG00000001819	126.108010513328	0.219507872143308	0.233411065168193	0.940434730397779	0.34699461450478	0.999994000952611
EMLSAG00000001820	23.5439080004175	-0.343262949885156	0.521571827567335	-0.658131692975384	0.510453512344149	0.999994000952611
EMLSAG00000001821	1442.91946856188	-0.0292879491511655	0.0771659294117273	-0.379545083878876	0.704283132095709	0.999994000952611
EMLSAG00000001822	39446.0057861203	-0.11639386476947	0.0337844851764354	-3.44518687088517	0.000570664722661303	0.0367495470018792
EMLSAG00000001823	5694.35400366065	0.0156485497834543	0.0423344531643392	0.369641004283386	0.711649994660607	0.999994000952611
EMLSAG00000001824	2114.43346951925	-0.00605730137663832	0.0601650829861887	-0.100678019143243	0.919806060882777	0.999994000952611
EMLSAG00000001825	1404.18227317694	-0.0705152902904399	0.0722618037569988	-0.975830751852913	0.329148342823427	0.999994000952611
EMLSAG00000001826	241.901462437336	0.0102401157124699	0.165082818442873	0.0620301725464756	0.950538804042654	0.999994000952611
EMLSAG00000001827	119.718910122599	0.0339388197760866	0.236968902054765	0.143220563887506	0.886115989607261	0.999994000952611
EMLSAG00000001828	878.5967669655	0.0287108033064842	0.0883780710189975	0.324863430208979	0.745284435421734	0.999994000952611
EMLSAG00000001829	7408.04199701425	0.0436911431042203	0.0416841626460631	1.04814731376994	0.294570740265454	0.999994000952611
EMLSAG00000001830	10.2715282636517	0.355513380412671	0.777094862167241	0.457490324181502	0.64731865539003	0.999994000952611
EMLSAG00000001831	39.3885436252209	-0.0165971824989448	0.420643688803979	-0.0394566302566805	0.968526330611443	0.999994000952611
EMLSAG00000001832	549.187020264861	0.0828173194181121	0.115284985765443	0.718370383343852	0.472528943060301	0.999994000952611
EMLSAG00000001834	574.484241951613	1.49726717979566	1.01031825280867	1.48197577905109	0.138346739821474	0.999994000952611
EMLSAG00000001835	1805.04316371938	-0.0732406690392955	0.0641095110180136	-1.14243062965675	0.25327506560984	0.999994000952611
EMLSAG00000001836	63.4147685934816	-0.36188538925924	0.321896682381299	-1.12422839086789	0.26091614810741	0.999994000952611
EMLSAG00000001837	3886.48143574496	0.0586174874878354	0.0508963560546136	1.15170303007423	0.249443126717877	0.999994000952611
EMLSAG00000001838	402.859964482992	0.0871226398803386	0.127817841463005	0.681615640532901	0.495482022430297	0.999994000952611
EMLSAG00000001839	10.4474794201457	-0.0645251183571468	0.809132727052903	-0.0797460246011382	0.936439253650188	0.999994000952611
EMLSAG00000001841	71.5394383929231	-0.290758278195319	0.308492807249281	-0.942512341820561	0.345930395398431	0.999994000952611
EMLSAG00000001842	2908.09605123687	0.0783533946281685	0.0526043770838627	1.48948431616739	0.1363598803208	0.999994000952611
EMLSAG00000001843	13.1878984829008	-0.0177969638083278	0.719486851864173	-0.0247356345181517	0.980265831533964	0.999994000952611
EMLSAG00000001844	6929.78971974137	-0.114636480735765	0.0397203615630303	-2.8860885506758	0.0039006239375204	0.175543137512501
EMLSAG00000001845	12927.7029802898	-0.0613517134768333	0.0380052484623521	-1.61429581331663	0.106463277800938	0.999994000952611
EMLSAG00000001846	39.3752369751183	-0.118189449630577	0.402357955479764	-0.293742047400679	0.76895502173945	0.999994000952611
EMLSAG00000001847	1829.87727003171	0.000793195497214093	0.0646248608658461	0.0122738445636375	0.990207134799649	0.999994000952611
EMLSAG00000001848	4.10146231663086	-0.817777431977434	1.22853594937893	-0.665652016443519	0.505633550263202	0.999994000952611
EMLSAG00000001849	1728.18756734758	-0.0249060176952001	0.0666684783067051	-0.373580113537633	0.708716731510253	0.999994000952611
EMLSAG00000001850	93.0960266688472	0.378738954546505	0.270219582182378	1.40159699562737	0.1610356246663	0.999994000952611
EMLSAG00000001851	2291.47941175452	0.043812994929665	0.0594851300441904	0.736536927751811	0.461404002936749	0.999994000952611
EMLSAG00000001852	1138.18407780976	-0.0537582867645248	0.0792658223173307	-0.678202599719591	0.497643244443534	0.999994000952611
EMLSAG00000001853	1127.41475987413	0.0715516897841903	0.0797897935119706	0.896752411991837	0.36985104636468	0.999994000952611
EMLSAG00000001854	5444.7020003298	0.0822554862415226	0.045448876975784	1.80984639698248	0.0703196105879057	0.999994000952611
EMLSAG00000001855	30.7295651279756	-0.136145989763398	0.454826075600881	-0.299336377281212	0.764683401214695	0.999994000952611
EMLSAG00000001857	1188.46660353433	-0.0176403088134833	0.0802397099965569	-0.219845121751315	0.825991777102472	0.999994000952611
EMLSAG00000001858	2520.8786340234	-0.0104087417821741	0.0561516379351006	-0.185368444535926	0.852940057090551	0.999994000952611
EMLSAG00000001859	1939.31423551944	-0.0777825363745743	0.0630796828292078	-1.23308382169859	0.217544492758207	0.999994000952611
EMLSAG00000001861	336.578042256088	0.153401581893825	0.140468320154524	1.09207244541028	0.274801259681608	0.999994000952611
EMLSAG00000001862	3.86391197180027	-2.22033433723799	1.41267793358978	-1.57172012420118	0.116015472957086	0.999994000952611
EMLSAG00000001863	1354.15592462464	0.10688645470923	0.0746053577154747	1.43269140424026	0.151946047068268	0.999994000952611
EMLSAG00000001864	470.694221245557	0.0810366242432769	0.124100201002342	0.652993497099557	0.513760470838238	0.999994000952611
EMLSAG00000001865	5655.21816967591	0.007872649223142	0.0442042078866482	0.178097280768601	0.858646577527152	0.999994000952611
EMLSAG00000001866	21.0813888372131	0.307362998439591	0.553493160147469	0.555314899207966	0.578679289608887	0.999994000952611
EMLSAG00000001867	27.0250094972403	-0.242221329816248	0.491044313626893	-0.493277944768736	0.621816209995035	0.999994000952611
EMLSAG00000001868	74.2785167466521	0.145629462180692	0.298397713833673	0.488038129748761	0.625522833368235	0.999994000952611
EMLSAG00000001869	2257.65252729214	-0.054863008710352	0.0632470730521543	-0.867439488703474	0.385701253299275	0.999994000952611
EMLSAG00000001870	1178.95333151083	0.0326618190987967	0.0802417886968745	0.40704251025836	0.683976766258866	0.999994000952611
EMLSAG00000001871	6.83599796586609	-0.214634136844857	0.955795113587703	-0.224560822495942	0.822320945572077	0.999994000952611
EMLSAG00000001872	174.521914981667	0.123769851240422	0.192951115309182	0.641457039738252	0.521225783972325	0.999994000952611
EMLSAG00000001873	1992.13426161495	0.00883126587381456	0.0625559951001374	0.141173773347827	0.887732664387349	0.999994000952611
EMLSAG00000001874	494.78460895725	0.0167835841661607	0.120644889625566	0.139115583082304	0.889358814445741	0.999994000952611
EMLSAG00000001875	2616.72039814083	-0.017395953666849	0.0569729203849459	-0.305337229499746	0.760109323855344	0.999994000952611
EMLSAG00000001876	49466.7876430328	-0.000594601160596399	0.0263180982256799	-0.0225928619726868	0.981975037696539	0.999994000952611
EMLSAG00000001877	2895.60606887838	0.0262015866880975	0.0553540581322242	0.473345362060172	0.635966803931813	0.999994000952611
EMLSAG00000001878	2478.70126892126	0.072004576262992	0.0583615543425482	1.2337672818028	0.217289634473032	0.999994000952611
EMLSAG00000001879	168.139174600096	0.0512468751858481	0.199069069382886	0.257432635540586	0.796844812082508	0.999994000952611
EMLSAG00000001880	2966.54851015747	0.0608679585482695	0.0520148945498743	1.17020247902082	0.241919495451298	0.999994000952611
EMLSAG00000001881	4263.737887513	-0.0460983865550007	0.0459948236389339	-1.00225162111458	0.316222081819612	0.999994000952611
EMLSAG00000001882	93.5467229634387	0.0716447434164519	0.265886521391142	0.269456093680869	0.787578725214228	0.999994000952611
EMLSAG00000001883	22.7560481918012	-0.150468182112152	0.544905444316051	-0.276136316275965	0.782443368279043	0.999994000952611
EMLSAG00000001886	1179.84980701936	-0.149514005670199	0.0789451419770039	-1.8938974828084	0.0582386186914408	0.999994000952611
EMLSAG00000001888	83.7788539052198	0.0565839875980926	0.278082004714719	0.203479501149819	0.838760266248883	0.999994000952611
EMLSAG00000001889	443.224008737828	0.100098548651682	0.1220024587043	0.820463371925097	0.411952001667365	0.999994000952611
EMLSAG00000001890	259.458536840517	0.189959100702735	0.160209733611944	1.18569013517524	0.235744691711424	0.999994000952611
EMLSAG00000001891	116.640741194217	0.110581980551397	0.239886227810666	0.46097677870309	0.644815265313872	0.999994000952611
EMLSAG00000001892	155.157169982139	-0.0586449485572546	0.209648927666787	-0.279729303697962	0.779685194366127	0.999994000952611
EMLSAG00000001893	70.1983853956506	0.159786053800808	0.307303227248578	0.519962172969817	0.603089940226824	0.999994000952611
EMLSAG00000001894	6247.94073060878	-0.0355020444048513	0.0465745945011094	-0.762262018277059	0.445903637901099	0.999994000952611
EMLSAG00000001895	3709.94522859046	0.0490701660906496	0.0503107789507676	0.975341012681756	0.329391133020932	0.999994000952611
EMLSAG00000001896	2264.57234367021	-0.0402474024672772	0.0585208137693502	-0.687745092300074	0.491613318592685	0.999994000952611
EMLSAG00000001897	970.248034164435	-0.0522623347187191	0.0864212298385822	-0.604739539304576	0.545352072022128	0.999994000952611
EMLSAG00000001898	1630.73023454543	0.0247457983574576	0.0691143470141886	0.358041411465227	0.720312323162785	0.999994000952611
EMLSAG00000001899	26.9714973780728	-0.955105246767081	0.507114554233125	-1.88341123084393	0.0596446595194123	0.999994000952611
EMLSAG00000001900	31.3977597635851	-1.22264182455291	0.512536920730135	-2.38547073411061	0.0170572794952413	0.48970357092742
EMLSAG00000001901	1732.35979155852	0.00533456519168611	0.065898437847113	0.0809513148712648	0.935480670472403	0.999994000952611
EMLSAG00000001902	6210.12829358302	-0.023286142928799	0.0404610065063497	-0.575520604638064	0.564939259624772	0.999994000952611
EMLSAG00000001903	3.64648664035037	0.122509209633796	1.29137130277519	0.094867532963231	0.924420045119863	0.999994000952611
EMLSAG00000001904	363.443485159576	-0.0249620449950927	0.144056541731063	-0.173279496336196	0.86243173945032	0.999994000952611
EMLSAG00000001905	27.107888956524	0.0673844229367929	0.489261684010102	0.137726752654111	0.890456375322558	0.999994000952611
EMLSAG00000001906	14.9279890227805	0.277947651751871	0.652378158384208	0.426052969707453	0.670069248816421	0.999994000952611
EMLSAG00000001907	72.2466453750597	0.124302115037107	0.300492758938871	0.41366093304895	0.679122441773099	0.999994000952611
EMLSAG00000001909	5090.45884586565	-0.0913593255326407	0.0441442565050728	-2.06956312702066	0.0384932740461603	0.837692908500413
EMLSAG00000001910	638.584518512626	-0.0919752385624976	0.114928279163632	-0.800283787696375	0.423546394035106	0.999994000952611
EMLSAG00000001911	800.151969180184	0.0231847197103761	0.0970333378834659	0.238935609308012	0.811155512885915	0.999994000952611
EMLSAG00000001912	2091.63721264426	0.0456077315754501	0.0666578276300921	0.684206689551053	0.493844658664778	0.999994000952611
EMLSAG00000001913	494.392324353286	-0.0197417888088199	0.122770105689653	-0.16080289821306	0.87224864250085	0.999994000952611
EMLSAG00000001914	912.996925418807	0.0413982477039388	0.0898561986465755	0.460716659812945	0.645001900827918	0.999994000952611
EMLSAG00000001915	1122.76993311909	0.0634083602625726	0.0835656452742014	0.758785025287757	0.447981164930296	0.999994000952611
EMLSAG00000001916	1404.51771940312	0.0244446056598184	0.0723811397608903	0.33772065127146	0.735573710747457	0.999994000952611
EMLSAG00000001917	2636.47907396087	-0.102386724538707	0.0561275827373822	-1.82417840828401	0.0681251047348544	0.999994000952611
EMLSAG00000001918	715.366274603632	-0.0340833328974558	0.0971346062968448	-0.350887641355097	0.725672643504552	0.999994000952611
EMLSAG00000001919	9914.7308302176	0.0134811093650744	0.0370464723649451	0.363897248630637	0.715934739285738	0.999994000952611
EMLSAG00000001921	7741.77876990014	-0.0397175499696402	0.0380544290921489	-1.04370374006831	0.296622478926796	0.999994000952611
EMLSAG00000001922	5080.45937252761	-0.00870756333467449	0.0440247815349782	-0.197787769321609	0.843211115804728	0.999994000952611
EMLSAG00000001923	2395.48699232369	0.0327636175495489	0.0584696053221344	0.560352979450432	0.575238697187158	0.999994000952611
EMLSAG00000001924	3289.81485240963	0.0289907768357191	0.0501532391159	0.578043957813448	0.563234441876484	0.999994000952611
EMLSAG00000001925	699.555924606305	-0.0386973899799244	0.101453385848418	-0.381430246573951	0.70288402084155	0.999994000952611
EMLSAG00000001927	5.5069791586547	1.45043921086914	1.12356664270773	1.290924058918	0.196730011884949	0.999994000952611
EMLSAG00000001928	94.2383171968236	-0.308384890613014	0.284040970253824	-1.08570566540959	0.27760923338393	0.999994000952611
EMLSAG00000001929	1890.62148853339	-0.0397640446790886	0.0627276552879904	-0.633915686733818	0.526135847606558	0.999994000952611
EMLSAG00000001930	866.828771704269	-0.0642055607779448	0.0993931768627693	-0.645975536797586	0.518295198424247	0.999994000952611
EMLSAG00000001931	1710.02838337453	0.124969182710622	0.0701169707262236	1.78229580394413	0.074701006617566	0.999994000952611
EMLSAG00000001932	397.446706423173	0.00279696613316883	0.130496804853423	0.021433215443937	0.98290007755377	0.999994000952611
EMLSAG00000001933	935.454531838724	0.0541227829936013	0.0862279919905403	0.62767068725825	0.530219691624673	0.999994000952611
EMLSAG00000001934	391.169120893222	-0.0109464324358572	0.130963761747307	-0.0835836745204229	0.933387447355654	0.999994000952611
EMLSAG00000001935	1207.5494593205	0.0956972656511065	0.0772483352375791	1.23882625245952	0.215409849493461	0.999994000952611
EMLSAG00000001936	45787.5484110533	0.24057353059436	0.0301549574299065	7.97790980649069	1.48832082507559e-15	4.81885209363364e-13
EMLSAG00000001937	35.221195304559	-0.0709266750322432	0.432454717808294	-0.16400948379452	0.869723677923049	0.999994000952611
EMLSAG00000001938	2785.45773912143	-0.00460589967919632	0.0584953385993916	-0.0787396019833318	0.937239745421825	0.999994000952611
EMLSAG00000001939	7702.23505917744	-0.0192944323377483	0.0372940103076342	-0.517360084865925	0.604904817772307	0.999994000952611
EMLSAG00000001940	251.162146649102	0.121072026957806	0.162547627173464	0.744840321960549	0.45636825580313	0.999994000952611
EMLSAG00000001942	5898.6789514433	-0.104325467484246	0.0420533120130247	-2.48079075084347	0.0131091303278319	0.407466728269889
EMLSAG00000001943	535.753604443402	0.106019194593572	0.112915237220817	0.938927262635432	0.347768090775855	0.999994000952611
EMLSAG00000001944	141.918942524198	-0.175850065320163	0.217320898661977	-0.80917236401494	0.41841600884707	0.999994000952611
EMLSAG00000001945	1764.3755373113	0.0236046044460351	0.0651296040151908	0.362425118392084	0.717034371793388	0.999994000952611
EMLSAG00000001946	3456.45971707226	0.0713415157822893	0.0502626921591265	1.41937315168932	0.155790255544127	0.999994000952611
EMLSAG00000001947	1178.04636775146	0.0859203527822864	0.0781504908803089	1.09942179267789	0.271584129459966	0.999994000952611
EMLSAG00000001948	47.6116002772093	-0.105714424468351	0.393704064060282	-0.268512403397911	0.788304928782201	0.999994000952611
EMLSAG00000001949	1963.63666271078	-0.440873435494269	0.062760796663985	-7.0246628298022	2.14583797340243e-12	4.96859623028067e-10
EMLSAG00000001950	4012.92963797929	0.0169965597477009	0.046933105013327	0.362144370010775	0.717244148225487	0.999994000952611
EMLSAG00000001951	6454.27081512053	-0.459270239319793	0.129255774144211	-3.55318934384612	0.000380590421201111	0.0273837157377787
EMLSAG00000001952	1210.59347289393	0.0172820945452166	0.0781072341110181	0.221261125706392	0.824889117021364	0.999994000952611
EMLSAG00000001955	59.2337505724539	0.171294593218158	0.338247029999156	0.506418617241328	0.61256280781302	0.999994000952611
EMLSAG00000001956	11.7971891871203	-0.435729904080373	0.728392258877523	-0.598207763426601	0.549701311944202	0.999994000952611
EMLSAG00000001957	282.785519777963	-0.289869008236287	0.163878639794276	-1.76880286900216	0.0769267778209644	0.999994000952611
EMLSAG00000001958	178.89744897575	-0.0904257244780321	0.194864492951742	-0.464044131941604	0.642616127389524	0.999994000952611
EMLSAG00000001960	5298.06989348127	0.0201138975854249	0.0436896128607002	0.460381684991258	0.645242278481558	0.999994000952611
EMLSAG00000001961	18.3970509239164	-0.0648665784642103	0.634646044166474	-0.102209064502094	0.918590733006043	0.999994000952611
EMLSAG00000001963	717.027195890659	0.0506681829181727	0.103423752791499	0.489908570812735	0.624198597838906	0.999994000952611
EMLSAG00000001966	1026.30792485239	-0.0671912127886263	0.0832222177939455	-0.807371091154874	0.419452717115621	0.999994000952611
EMLSAG00000001967	5.89900574215851	-0.731758620183416	1.07226888119917	-0.68243948231068	0.494961097299171	0.999994000952611
EMLSAG00000001968	2.03845229491401	-1.01364141843746	1.84701855872869	-0.548798718695688	0.583143589713179	0.999994000952611
EMLSAG00000001969	1651.12564421337	0.0102159238538985	0.0667059020198624	0.15314872514364	0.878280991952923	0.999994000952611
EMLSAG00000001970	1324.73063082253	-0.0528019858888025	0.0755427290084437	-0.698968472305264	0.48457173412547	0.999994000952611
EMLSAG00000001971	1138.84485299108	0.0480421545328513	0.089329685712097	0.537807271456072	0.590710111389194	0.999994000952611
EMLSAG00000001972	1936.19646129038	0.0652025458181843	0.0707981951709558	0.92096338982569	0.357069541216864	0.999994000952611
EMLSAG00000001973	1201.62180825991	-0.0537576157970399	0.077156386735665	-0.696735786516437	0.485968158559442	0.999994000952611
EMLSAG00000001974	468.891460651422	0.106653941404768	0.121319532022224	0.879115997457281	0.379338384688082	0.999994000952611
EMLSAG00000001975	179.411101686483	0.0819044731819502	0.197824140981524	0.414026684385299	0.678854564487164	0.999994000952611
EMLSAG00000001976	149.652823812145	0.0510259729288367	0.228809381671729	0.223006471832712	0.82353046954315	0.999994000952611
EMLSAG00000001977	6476.99224217425	-0.0504471667875015	0.0403291366799316	-1.25088635513997	0.210975942765763	0.999994000952611
EMLSAG00000001978	251.409344741037	0.268991520745998	0.166005184943028	1.62038023594452	0.10515062276097	0.999994000952611
EMLSAG00000001979	9619.19194588435	0.00462921460877516	0.0357730925204078	0.129404932104606	0.897037245241495	0.999994000952611
EMLSAG00000001980	3016.7634260068	-0.0194380176489423	0.0535441075125027	-0.363028137959036	0.716583865081205	0.999994000952611
EMLSAG00000001981	2166.62470147732	0.0130935885066488	0.0629883385885369	0.207873215900818	0.83532796295933	0.999994000952611
EMLSAG00000001982	57.2868630545411	-0.174412128756044	0.353584654504766	-0.493268377272557	0.621822969306162	0.999994000952611
EMLSAG00000001983	36.1237451193985	-0.254727869626349	0.422027776719033	-0.603580815477781	0.54612237073702	0.999994000952611
EMLSAG00000001984	2786.69647181745	-0.0509837440237073	0.0547820829755285	-0.930664575979742	0.352027099241846	0.999994000952611
EMLSAG00000001985	2427.74324325692	-0.0309774628386861	0.0628417548629838	-0.492943949547994	0.622052192135095	0.999994000952611
EMLSAG00000001988	38480.5262154493	-0.0022750287871723	0.0270900452953562	-0.0839802503970815	0.933072134190171	0.999994000952611
EMLSAG00000001990	13486.9971306237	-0.0011296397813945	0.0351575631286352	-0.0321307758806078	0.97436776047156	0.999994000952611
EMLSAG00000001992	11.3122015267603	0.629327983639629	0.754961557436783	0.833589442323792	0.404512377005409	0.999994000952611
EMLSAG00000001993	501.477284283786	0.0757593729625542	0.11718792361935	0.646477645671376	0.517970069688508	0.999994000952611
EMLSAG00000001994	2634.42464164481	-0.0319698436133905	0.055189341060123	-0.579275689821387	0.562403166097447	0.999994000952611
EMLSAG00000001995	5049.98086706555	0.000383061607138419	0.0459125410203751	0.0083432891890785	0.993343095601523	0.999994000952611
EMLSAG00000001996	1581.84437192324	-0.0300723733086398	0.0709585216740941	-0.423802139604309	0.671710117593892	0.999994000952611
EMLSAG00000001997	6495.44454345829	0.00661922378663618	0.0397760474979717	0.166412305973179	0.86783249021671	0.999994000952611
EMLSAG00000001998	476.155096761627	0.0356663742889723	0.122438269228778	0.291300869520861	0.77082122248799	0.999994000952611
EMLSAG00000001999	871.745005935295	-0.00471535206995852	0.08939371905303	-0.0527481362215313	0.957932585224905	0.999994000952611
EMLSAG00000002000	322.006786373757	-0.027994940864477	0.146657297672246	-0.190886790557405	0.848614289488924	0.999994000952611
EMLSAG00000002001	39698.7811250324	-0.019632854348619	0.0317629557082223	-0.618105397021875	0.536505864902654	0.999994000952611
EMLSAG00000002002	2753.50086322773	0.0445978177968779	0.056667345589147	0.787010884896986	0.43127549426996	0.999994000952611
EMLSAG00000002003	1680.82593639246	-0.053724366678614	0.0686227837386697	-0.782894014955848	0.433689352405488	0.999994000952611
EMLSAG00000002004	1986.39489832293	0.00182570891906223	0.0629496274590416	0.0290026961676641	0.976862440269312	0.999994000952611
EMLSAG00000002005	2846.78607945252	0.185255254049988	0.0545072107681344	3.39872929543279	0.000676996878128509	0.0431206317566442
EMLSAG00000002006	5290.02729914627	-0.0517601404771022	0.0420224088226293	-1.23172711720488	0.218051036630405	0.999994000952611
EMLSAG00000002007	91.9918670836212	0.26169776789186	0.268613434309545	0.974254204986205	0.329930336716981	0.999994000952611
EMLSAG00000002008	150.202392269735	0.0695674858749158	0.207114835984222	0.33588847242317	0.736954970232156	0.999994000952611
EMLSAG00000002009	1049.21491050492	-0.0777612908100649	0.0828002843147445	-0.939142799491785	0.34765743246485	0.999994000952611
EMLSAG00000002010	195.884914975485	0.112925490455286	0.182848848452776	0.617589289792279	0.536846106356454	0.999994000952611
EMLSAG00000002012	1677.814381796	0.0399029029277541	0.0670399842064463	0.595210506089546	0.551702768433364	0.999994000952611
EMLSAG00000002013	1.57215701888481	1.74295616132997	2.31123331841896	0.754123846969407	0.450774859329469	0.999994000952611
EMLSAG00000002014	6439.70572725222	0.0503638984689094	0.0433193924857208	1.16261783877765	0.2449845898374	0.999994000952611
EMLSAG00000002015	481.813542184578	0.513215449189813	0.118457376585754	4.33249041960917	1.47432080519556e-05	0.00157657645003298
EMLSAG00000002016	86.6234588725205	-0.117825607646635	0.273201683851819	-0.431277018448182	0.666266958489796	0.999994000952611
EMLSAG00000002017	628.763442467731	0.0972483468838563	0.111400833696628	0.872958878823902	0.382685491710317	0.999994000952611
EMLSAG00000002018	10.5178080495533	0.0527079688996032	0.782415775558243	0.0673656776181395	0.946290592388851	0.999994000952611
EMLSAG00000002019	443.028058795778	-0.0207364519796165	0.124321110986442	-0.166797511823056	0.867529376538757	0.999994000952611
EMLSAG00000002021	587.708567188509	-0.0929290105830971	0.108353064820887	-0.857650041895107	0.391085733820152	0.999994000952611
EMLSAG00000002022	381.307165478606	0.0881044537049152	0.139557194142704	0.6313143098508	0.52783503220063	0.999994000952611
EMLSAG00000002023	1078.71728776888	0.0437622349504356	0.0814534665937527	0.537266696931375	0.591083406072206	0.999994000952611
EMLSAG00000002024	1208.2627251733	-0.000362443433700262	0.0773546073046155	-0.00468547958976758	0.996261541854216	0.999994000952611
EMLSAG00000002026	141.123018776198	-0.0274373062663786	0.214702258953328	-0.127792350206911	0.898313304077025	0.999994000952611
EMLSAG00000002027	827.33343812545	-0.141396288213518	0.0919133865986669	-1.53836446948598	0.123959524595937	0.999994000952611
EMLSAG00000002028	4.14902000825363	-0.198062752679828	1.25588950830939	-0.157707148096531	0.874687567621003	0.999994000952611
EMLSAG00000002029	2918.4707098022	0.039575992462734	0.0563082455609379	0.702845419325027	0.482152088608783	0.999994000952611
EMLSAG00000002030	77.790296516567	0.335993847331433	0.289365373501032	1.16114047533139	0.245584776921972	0.999994000952611
EMLSAG00000002031	172.470110773738	0.00628911247298748	0.200135452149889	0.0314242799335588	0.97493117812369	0.999994000952611
EMLSAG00000002032	38.5977006942419	0.130606693874853	0.417620969005392	0.312739789349914	0.754478363261867	0.999994000952611
EMLSAG00000002033	15174.9541682696	0.0194598833284954	0.0339755348425424	0.572761648011755	0.566806089974503	0.999994000952611
EMLSAG00000002034	2908.88313506424	0.00375062920309319	0.0526674089447806	0.0712134748649882	0.943227857254096	0.999994000952611
EMLSAG00000002037	34.3122714409909	0.65497846703335	0.436908222129536	1.49912140321122	0.13384214002982	0.999994000952611
EMLSAG00000002038	634.726735958023	0.0179962207161412	0.104297834960736	0.172546445694831	0.863007950480346	0.999994000952611
EMLSAG00000002039	186.837400035054	0.0658458181781641	0.198844991946676	0.331141446075856	0.740537646524108	0.999994000952611
EMLSAG00000002040	4695.09710139126	0.0353813349110954	0.0463319181802509	0.763649257374731	0.445076287132087	0.999994000952611
EMLSAG00000002041	1.91535507653494	0.84443843906517	1.96339161989608	0.430091699744478	0.667128937617673	0.999994000952611
EMLSAG00000002043	1298.32013373295	0.0394724330480156	0.0743598124883371	0.530830185380128	0.595536460520073	0.999994000952611
EMLSAG00000002044	37.9468997882896	0.100804101920421	0.412588531754556	0.244321143614308	0.806982109343313	0.999994000952611
EMLSAG00000002046	593.129192414287	-0.0193108731630817	0.107731097419025	-0.179250686438022	0.857740866143634	0.999994000952611
EMLSAG00000002047	1095.53951540847	0.0026258671689136	0.0807818955354434	0.0325056394320617	0.974068818791261	0.999994000952611
EMLSAG00000002048	362.10595598228	0.0877487250783682	0.138541732628776	0.633373954644349	0.526489469180084	0.999994000952611
EMLSAG00000002049	755.255555483714	-0.0407005900000189	0.100350301361402	-0.405585129768963	0.685047456742543	0.999994000952611
EMLSAG00000002050	2.72610989605515	-0.777023661907349	1.50947898810758	-0.514762820833627	0.606718768747063	0.999994000952611
EMLSAG00000002051	403.886915631802	-0.0793440899819276	0.135025890638775	-0.587621304377772	0.556786507918961	0.999994000952611
EMLSAG00000002052	1989.85561422251	0.00128656225282802	0.0616458955763196	0.020870201345931	0.983349197325997	0.999994000952611
EMLSAG00000002053	75.4916001264489	0.14178694121278	0.302082786192261	0.469364517588037	0.638809106166603	0.999994000952611
EMLSAG00000002054	3226.40266954026	0.032834484161662	0.0513975525756563	0.638833612034935	0.522931179739653	0.999994000952611
EMLSAG00000002055	86.428842708508	-0.00335253715020736	0.281244883717508	-0.0119203489353952	0.990489162865553	0.999994000952611
EMLSAG00000002056	21.0828466432795	-0.291563730863868	0.570798714090018	-0.510799557999507	0.609491418700769	0.999994000952611
EMLSAG00000002057	118.519344569115	-0.0328390882633154	0.233904878453121	-0.140395054949215	0.888347864737035	0.999994000952611
EMLSAG00000002058	285.794964257805	0.109142149869766	0.154593004732233	0.705996691498481	0.48019019494238	0.999994000952611
EMLSAG00000002060	242.243088489381	-0.372298693339793	0.169656609229554	-2.19442493298952	0.0282048750892156	0.688130672769052
EMLSAG00000002061	1184.49521136907	-0.516119955528717	0.0775997222357596	-6.65105416177479	2.9100116236041e-11	6.05698133655882e-09
EMLSAG00000002062	2234.31540273529	-0.467963326503886	0.0597029331233818	-7.83819658469368	4.57063073498453e-15	1.40198083807841e-12
EMLSAG00000002063	4803.81715245456	-0.347797078424936	0.0449173750159768	-7.74304104594774	9.70666879668062e-15	2.75953491449047e-12
EMLSAG00000002064	55.1553648398284	-0.294728658925921	0.343525967908263	-0.857951614896917	0.390919181477327	0.999994000952611
EMLSAG00000002065	715.133866749204	-0.0718579381548325	0.0981519070001922	-0.732109444951404	0.464101769430008	0.999994000952611
EMLSAG00000002066	1056.59007662927	-0.0590987865364621	0.0845746909096474	-0.698776263925083	0.484691864481094	0.999994000952611
EMLSAG00000002067	1135.08297294169	0.0310183536653339	0.0793748226355051	0.390783281592609	0.695957433666984	0.999994000952611
EMLSAG00000002068	4.39606176183885	-0.596297965213761	1.33128592293744	-0.447911267549533	0.654217236241971	0.999994000952611
EMLSAG00000002069	1346.11136591722	-0.0549816477530441	0.072711084443292	-0.756165970759586	0.449549692532009	0.999994000952611
EMLSAG00000002070	1429.92825523851	0.0815058315602109	0.0747803444303125	1.08993656262396	0.275741089291618	0.999994000952611
EMLSAG00000002071	55913.1378776285	0.0356553537609742	0.0267430502196264	1.33325680758761	0.182447542718928	0.999994000952611
EMLSAG00000002073	75.7188033675496	-0.123069403927767	0.297986512612172	-0.413003269339044	0.679604218430841	0.999994000952611
EMLSAG00000002074	578.301558256895	-0.00241752864537796	0.108053612192302	-0.022373418123917	0.982150084307198	0.999994000952611
EMLSAG00000002075	3755.35024932075	3.61977103814345e-07	0.0481436341099619	7.51869090288396e-06	0.999994000952611	0.999994000952611
EMLSAG00000002076	1348.03202451585	0.0219761634624448	0.0733785409293692	0.299490330335105	0.76456594892813	0.999994000952611
EMLSAG00000002077	444.37077322179	-0.135764311484817	0.122004441205532	-1.11278171633198	0.265802189745635	0.999994000952611
EMLSAG00000002078	89.7593212789244	-0.09593022142789	0.285829396603429	-0.335620557464869	0.737157019730347	0.999994000952611
EMLSAG00000002079	29.365959042069	0.0376900881036796	0.464305451993896	0.0811752003811817	0.935302621644958	0.999994000952611
EMLSAG00000002080	346.477563065644	0.0521213665359614	0.141803332157027	0.367560943336961	0.71320064179068	0.999994000952611
EMLSAG00000002081	323.084260431206	0.0684403842670358	0.144875134758483	0.472409460609862	0.636634552881282	0.999994000952611
EMLSAG00000002082	1873.50040502961	-0.0975892838914001	0.0638095180272311	-1.52938443838039	0.126169167937632	0.999994000952611
EMLSAG00000002083	207.5598156627	0.211150277554267	0.18035643907899	1.17073878056436	0.241703792014112	0.999994000952611
EMLSAG00000002084	3194.78728756046	0.0510250235897424	0.0521424552705329	0.978569638215291	0.327792667229512	0.999994000952611
EMLSAG00000002085	2194.57690053945	-0.0231214613070036	0.0602414651434533	-0.383813063841397	0.70111700476176	0.999994000952611
EMLSAG00000002087	2191.7344360738	-0.0137806479837092	0.0589297995701162	-0.233848546647654	0.81510255949597	0.999994000952611
EMLSAG00000002090	1147.18456811551	-0.011921104598085	0.0824265394478231	-0.14462701792341	0.885005364288995	0.999994000952611
EMLSAG00000002091	5.93097584739112	-0.258172052927428	1.04295149930158	-0.247539845429356	0.804490458567563	0.999994000952611
EMLSAG00000002092	654.557446535565	0.00164128634110121	0.103546641006164	0.0158506961225667	0.98735350384862	0.999994000952611
EMLSAG00000002093	35.6753008685692	0.0880966661700273	0.430996739357344	0.20440216392678	0.838039239314109	0.999994000952611
EMLSAG00000002094	1252.66051169075	0.0193778351534864	0.079715587903328	0.243087150997195	0.807937884748393	0.999994000952611
EMLSAG00000002095	5.99059481526245	-1.40503959301764	1.07384040226999	-1.30842496710641	0.190729208858061	0.999994000952611
EMLSAG00000002096	2764.65016617054	0.0454645270460915	0.0558996072317646	0.813324624224847	0.416031962578363	0.999994000952611
EMLSAG00000002097	8196.65643075037	0.0399911389018805	0.039942158276622	1.00122628889804	0.31671741970838	0.999994000952611
EMLSAG00000002098	3.76596305577022	-0.937387509266456	1.50794311120706	-0.621633205059114	0.534183081803762	0.999994000952611
EMLSAG00000002099	42841.64108098	-2.23670357864505e-05	0.0317275765729423	-0.000704971453934663	0.99943751420769	0.999994000952611
EMLSAG00000002100	340.429173951833	0.0279846256216538	0.142411258521473	0.19650571108066	0.844214363015701	0.999994000952611
EMLSAG00000002101	256.39745842716	-0.115243637569041	0.170131339876809	-0.67738041475773	0.498164621424837	0.999994000952611
EMLSAG00000002102	1777.57236881608	0.0860856323958658	0.0673417169694477	1.27834032558038	0.201129455043555	0.999994000952611
EMLSAG00000002103	20.9910632478521	0.481604960582755	0.555055604532953	0.86766975533559	0.385575147523724	0.999994000952611
EMLSAG00000002104	3796.43075778485	0.00997052069532384	0.0485177624030458	0.205502484069585	0.837179557508909	0.999994000952611
EMLSAG00000002105	267.394281886369	-0.107826030602316	0.15622692755926	-0.690188511589437	0.490075647036064	0.999994000952611
EMLSAG00000002106	2520.45874226071	0.0103564476685443	0.057011011826644	0.181656970061076	0.855851936931558	0.999994000952611
EMLSAG00000002109	851.875427776068	-0.00121136380163253	0.0896681917334758	-0.0135094037050855	0.989221383215815	0.999994000952611
EMLSAG00000002110	54.6118070787665	-0.0190357114455665	0.345831560254615	-0.0550433032530392	0.956103965057296	0.999994000952611
EMLSAG00000002111	758.293294165422	-0.139821338907243	0.0992164639503207	-1.40925541326744	0.158759657681099	0.999994000952611
EMLSAG00000002112	64.0509295883215	0.313625350393183	0.317265493848635	0.988526506897127	0.322894859318977	0.999994000952611
EMLSAG00000002113	2.38833534212274	0.309477937407197	1.71339108061682	0.18062305851142	0.856663455494366	0.999994000952611
EMLSAG00000002114	768.436679269199	0.0262724787751168	0.0973402861589877	0.269903447090812	0.787234535170044	0.999994000952611
EMLSAG00000002115	14.6469962551303	-0.391315663500581	0.666893325101842	-0.586773999336135	0.557355501333326	0.999994000952611
EMLSAG00000002116	49.3290417265679	-0.117453854965708	0.373463273646831	-0.31449907729556	0.753142017149844	0.999994000952611
EMLSAG00000002117	118.639951570393	0.0454220177932793	0.235119529401947	0.193186920324378	0.846812581856462	0.999994000952611
EMLSAG00000002118	56.2587747459597	0.282704518664825	0.336502675760763	0.840125618691409	0.400837957391656	0.999994000952611
EMLSAG00000002119	4098.93321665339	-0.0228826842533773	0.0461481447724913	-0.495852744811044	0.619998308381757	0.999994000952611
EMLSAG00000002120	4.65681889869601	-0.649387829912367	1.2104730867693	-0.536474405759448	0.59163072002947	0.999994000952611
EMLSAG00000002121	4918.84665632718	-0.0384197134824568	0.0438919238768296	-0.875325346646251	0.381396906540615	0.999994000952611
EMLSAG00000002122	1395.47110159712	-0.0185679791277175	0.0732118132951536	-0.253619986884639	0.79978915409329	0.999994000952611
EMLSAG00000002123	1298.61985353467	0.0164178291860841	0.0750471151330349	0.218766959355873	0.826831586045159	0.999994000952611
EMLSAG00000002124	1107.48987177051	0.0523312369124253	0.0797874337143578	0.655883194586421	0.51189928190487	0.999994000952611
EMLSAG00000002125	461.012816946194	0.0207489630909753	0.12030217891211	0.1724737097749	0.863065128189969	0.999994000952611
EMLSAG00000002126	3415.74850103995	-0.0122437216334777	0.0552135961441881	-0.221751932286818	0.824507000272613	0.999994000952611
EMLSAG00000002127	1452.24227567871	0.0310002970097117	0.0727246742180477	0.426269314273787	0.669911615061182	0.999994000952611
EMLSAG00000002128	2095.76201026486	-0.0314309179673424	0.0616896710320282	-0.509500495650626	0.610401450991792	0.999994000952611
EMLSAG00000002129	29.5735172277372	0.157371204938258	0.498187624451416	0.315887423160198	0.752087958392484	0.999994000952611
EMLSAG00000002130	1530.67614460241	-0.029105907565462	0.0695386056274365	-0.418557537972522	0.675539527666356	0.999994000952611
EMLSAG00000002131	198.33249255265	-0.147157859023725	0.180878515946419	-0.813572901423612	0.415889667195149	0.999994000952611
EMLSAG00000002132	311.096168625295	-0.0947736462381528	0.150177693004353	-0.63107672212947	0.52799036061293	0.999994000952611
EMLSAG00000002133	8.87026829883879	-0.324923774323891	0.853750913625183	-0.380583808624234	0.703512097571855	0.999994000952611
EMLSAG00000002134	977.552408415333	0.104871229839656	0.0858863179196861	1.22104698838903	0.222068229373389	0.999994000952611
EMLSAG00000002135	1108.75161570823	-0.106203593623888	0.0809195447006261	-1.3124591100556	0.189365273945146	0.999994000952611
EMLSAG00000002136	1066.73410435116	0.011124028303605	0.0831635117874885	0.133760925488942	0.89359162639945	0.999994000952611
EMLSAG00000002137	3574.14493346432	0.0379248665440679	0.0506139297798969	0.749297015841103	0.453678206040972	0.999994000952611
EMLSAG00000002138	24.6860867380516	0.730271462990163	0.522978490743842	1.39636997680628	0.16260311125886	0.999994000952611
EMLSAG00000002139	2267.14471770866	0.0252343498929758	0.0597355625869619	0.422434288724411	0.672708054603897	0.999994000952611
EMLSAG00000002140	1867.58978679419	-0.0057332909204406	0.0634466287692063	-0.0903639961911301	0.927997966483273	0.999994000952611
EMLSAG00000002141	405.13531511753	0.000235081340766767	0.138003533177611	0.0017034443637339	0.998640848699303	0.999994000952611
EMLSAG00000002142	56023.1441678439	0.00711078587353849	0.0273359717006848	0.260125593902351	0.794766896219662	0.999994000952611
EMLSAG00000002144	63.8425174636807	0.732318838338515	0.387583172958542	1.88944951543819	0.0588316213957099	0.999994000952611
EMLSAG00000002146	473.007693690037	-0.138907937030714	0.122737978217159	-1.13174372796777	0.257742191685492	0.999994000952611
EMLSAG00000002147	1157.30654225218	0.172724877071939	0.0824099653793369	2.09592221373808	0.0360890918113582	0.80895087337152
EMLSAG00000002148	2997.94511992497	-0.0232232752650026	0.052965688513792	-0.438458857359238	0.66105368843283	0.999994000952611
EMLSAG00000002149	1473.2096564859	-0.175115708940554	0.0713131106243494	-2.45558926552787	0.0140653815304929	0.430304690602166
EMLSAG00000002150	5006.45833201377	0.00214511914843557	0.0429817892202134	0.0499076280292855	0.960195998592267	0.999994000952611
EMLSAG00000002151	128.275917904034	0.0628830853761925	0.236301453550901	0.266113832273346	0.790151542369938	0.999994000952611
EMLSAG00000002152	267.433611055549	0.0935872372684907	0.164000918453758	0.570650689952562	0.568236450390206	0.999994000952611
EMLSAG00000002153	1474.24715430039	-0.0214166957260499	0.0764473447835509	-0.280149634845893	0.779362705556948	0.999994000952611
EMLSAG00000002154	853.48204788246	0.0313867862925191	0.0910643598353125	0.344665974144894	0.730345501087181	0.999994000952611
EMLSAG00000002155	6.21183849484344	0.519664651773021	1.03673734236405	0.501250056825426	0.616195149370415	0.999994000952611
EMLSAG00000002156	121.345613016254	0.090515921368642	0.247785897509094	0.365298922491422	0.714888282642628	0.999994000952611
EMLSAG00000002157	8.41273977356647	-0.013669720891694	0.906093688099135	-0.015086432088906	0.987963225356247	0.999994000952611
EMLSAG00000002158	12.3834080573248	-0.00275979038539791	0.743601368402939	-0.0037113842209909	0.997038750629091	0.999994000952611
EMLSAG00000002159	366.176188707949	-0.0201241040669272	0.135304117782252	-0.148732384474162	0.881764806326946	0.999994000952611
EMLSAG00000002160	161.009223036439	0.156480736998764	0.202585205937925	0.77241936929349	0.439866085543645	0.999994000952611
EMLSAG00000002161	4189.75985246801	-0.0069761035919955	0.0506986129809292	-0.137599495958985	0.890556953906005	0.999994000952611
EMLSAG00000002162	4251.98334637619	0.0405352277647266	0.0463354526630588	0.874821015767124	0.381671300441225	0.999994000952611
EMLSAG00000002163	1534.47027037062	-0.00343243243728187	0.0704078886191017	-0.0487506798542266	0.961117987177168	0.999994000952611
EMLSAG00000002164	4383.94658411628	-0.0161367006338021	0.0452837097325279	-0.356346702359742	0.721580938287774	0.999994000952611
EMLSAG00000002165	294.012975786715	-0.0617063544289893	0.150282893925021	-0.410601318735424	0.681364896571097	0.999994000952611
EMLSAG00000002166	258.39177270593	0.0620931361625583	0.158360823714705	0.392099098160933	0.69498499383894	0.999994000952611
EMLSAG00000002167	638.178477533967	0.133213265354336	0.110177669723621	1.20907680919827	0.226633337829153	0.999994000952611
EMLSAG00000002168	1483.22005810328	0.00347575240652733	0.0716443155323734	0.0485140011555665	0.961306606272384	0.999994000952611
EMLSAG00000002169	24946.1524370006	-0.0157968541047101	0.0304080755635138	-0.519495358123369	0.603415349063413	0.999994000952611
EMLSAG00000002170	17.0531968614151	0.0219671009850119	0.615318636960726	0.0357003667132774	0.971521278144916	0.999994000952611
EMLSAG00000002171	2.59769766964756	-1.11040710899287	1.58518564772408	-0.700490261558402	0.48362118478898	0.999994000952611
EMLSAG00000002172	7261.88682107224	0.0111834019986407	0.0443139599409747	0.252367470962577	0.800757040970285	0.999994000952611
EMLSAG00000002173	1.91130520088309	0.156555251158862	1.88901460825963	0.0828766757410617	0.933949600288309	0.999994000952611
EMLSAG00000002177	917.537784248471	0.0371875770343011	0.0868167788501781	0.428345505636377	0.668399593059832	0.999994000952611
EMLSAG00000002178	5880.6695747325	0.00902977522491463	0.040656075332064	0.222101497775246	0.824234871922426	0.999994000952611
EMLSAG00000002179	75.7273836445558	0.338623448562836	0.298801437845076	1.13327248692293	0.257099841951109	0.999994000952611
EMLSAG00000002180	43.3866932316865	0.176536324638898	0.427485562212098	0.412964413874893	0.679632686399112	0.999994000952611
EMLSAG00000002181	117.702259601602	-0.186838373299389	0.241315064801595	-0.774250764049911	0.43878251367807	0.999994000952611
EMLSAG00000002183	128.776650000558	0.331370366485976	0.231642595595865	1.43052431973307	0.152566590945945	0.999994000952611
EMLSAG00000002185	6.63020920833023	1.07707074708701	1.05667349738243	1.01930326610358	0.308059013899481	0.999994000952611
EMLSAG00000002187	188.474203728135	0.233355983976519	0.191989079069345	1.21546488533461	0.224188833702464	0.999994000952611
EMLSAG00000002188	2863.02770621389	0.083867399068317	0.0527607732848251	1.58957865563427	0.111929811421615	0.999994000952611
EMLSAG00000002189	4367.03151223884	0.0225125964186508	0.0458958744966811	0.490514597783266	0.623769802633639	0.999994000952611
EMLSAG00000002190	1.62713288341416	-0.489262827082268	2.31001739528928	-0.211800494697573	0.832262682564545	0.999994000952611
EMLSAG00000002191	1420.19979829317	-0.0220348403504026	0.0723905891758582	-0.304388189145324	0.760832164867916	0.999994000952611
EMLSAG00000002192	26417.9497674003	-0.0473225889623135	0.0320430728638112	-1.47684303448184	0.139717717851411	0.999994000952611
EMLSAG00000002193	408.425363685394	0.0821781208028048	0.128228309632373	0.64087346264181	0.521604898661745	0.999994000952611
EMLSAG00000002194	10414.887430708	-0.0566473156731812	0.0347714052910032	-1.62913506656109	0.103284429269548	0.999994000952611
EMLSAG00000002195	25.9338394011374	0.289937780199902	0.497317622652247	0.583003229713907	0.559891126032487	0.999994000952611
EMLSAG00000002196	3014.01643623128	0.0211092340720448	0.0518718256897288	0.406949896043946	0.684044788064552	0.999994000952611
EMLSAG00000002197	153.214091383087	0.0336970047178128	0.206218607297245	0.16340428809725	0.870200126849487	0.999994000952611
EMLSAG00000002198	2544.02625907238	-0.0408998833157591	0.0584905956333274	-0.699255715776208	0.484392236860204	0.999994000952611
EMLSAG00000002200	906.658641700673	0.0278180555661508	0.0870844862279308	0.319437557377799	0.749394734748238	0.999994000952611
EMLSAG00000002201	4.78382103320473	-2.24685961455341	1.23814578803936	-1.81469713523105	0.0695704655563576	0.999994000952611
EMLSAG00000002202	1146.83085924184	-0.0488463681751096	0.0872109481850366	-0.56009445134654	0.575415014933978	0.999994000952611
EMLSAG00000002203	139.98088580229	-0.00554867799350922	0.221100957501601	-0.025095676003434	0.979978649146954	0.999994000952611
EMLSAG00000002204	118.23194098799	0.0455774175778765	0.236672910356944	0.19257555716511	0.847291389145692	0.999994000952611
EMLSAG00000002205	21.862692288726	-0.144854179708706	0.556472648611882	-0.260307815793003	0.794626344237069	0.999994000952611
EMLSAG00000002206	1384.99229059067	0.0540961410401982	0.0727868026065862	0.743213592340203	0.457352375420579	0.999994000952611
EMLSAG00000002207	409.220192083476	-0.139765025302325	0.134567659937252	-1.03862269261051	0.29898024772894	0.999994000952611
EMLSAG00000002208	2017.46542875067	-0.094653083022205	0.0626340738559694	-1.51120751365886	0.130735588672315	0.999994000952611
EMLSAG00000002211	5.19889288741271	1.95424639764693	1.23646120015556	1.58051574719941	0.113988803530772	0.999994000952611
EMLSAG00000002212	8216.56284329865	-0.0488008906959377	0.0374835885262587	-1.30192685958418	0.192941389592677	0.999994000952611
EMLSAG00000002213	2.36953649136749	0.218513876243554	1.62258403311794	0.134670298599981	0.892872557506107	0.999994000952611
EMLSAG00000002214	34243.0082850735	-0.00619436170847759	0.0278718477294358	-0.222244386831077	0.824123642300096	0.999994000952611
EMLSAG00000002215	294.46006911917	0.0732666577068209	0.1498593709636	0.488902744190865	0.624910552804072	0.999994000952611
EMLSAG00000002216	26219.4512110997	-0.00951199833468197	0.0289436973800527	-0.328637983246653	0.74242933481863	0.999994000952611
EMLSAG00000002217	1217.64073026856	0.0255464248960807	0.0761911871582806	0.335293697983866	0.737403547158569	0.999994000952611
EMLSAG00000002218	122.955528640937	-0.00398015310351797	0.233241063065135	-0.0170645470879477	0.986385122117249	0.999994000952611
EMLSAG00000002219	2979.37209559195	0.0193591587204692	0.0524978007902756	0.368761327694612	0.712305632259899	0.999994000952611
EMLSAG00000002220	10241.8179056274	-0.0197794806712131	0.0348837948259294	-0.567010578118377	0.570706994796208	0.999994000952611
EMLSAG00000002221	6069.70117008374	0.10592886460819	0.0401272626650433	2.63982284294887	0.00829493753793395	0.305002498240247
EMLSAG00000002222	3168.52249558102	-0.0347756199135461	0.0514082173985281	-0.67646033403488	0.498748421997902	0.999994000952611
EMLSAG00000002223	89.8570575828259	-0.0269348222833965	0.281050253176755	-0.095836321010026	0.92365057011717	0.999994000952611
EMLSAG00000002224	1907.214223295	0.0703607104030549	0.0631992819122182	1.1133150294458	0.265573153786675	0.999994000952611
EMLSAG00000002225	1135.36770778555	0.020461705431105	0.0792902903559993	0.258060669714231	0.796360084743537	0.999994000952611
EMLSAG00000002226	135.886569539843	-0.00856462791537741	0.217367526779239	-0.0394015980320545	0.96857020585512	0.999994000952611
EMLSAG00000002227	5.32202410020062	0.103233550543297	1.10644546634127	0.0933019779860129	0.925663660733966	0.999994000952611
EMLSAG00000002228	58.3205359650018	-0.416949444573988	0.38689878533397	-1.07767059597791	0.281180785040519	0.999994000952611
EMLSAG00000002229	865.430684920827	0.0437251002476226	0.0903081739234759	0.484176551777847	0.628260576482802	0.999994000952611
EMLSAG00000002232	1064.25866631427	0.040977500991604	0.0872411128519012	0.469704015137525	0.638566498849087	0.999994000952611
EMLSAG00000002233	1701.35066759096	0.0201532700766749	0.0655660623908569	0.307373499975274	0.758559096466822	0.999994000952611
EMLSAG00000002234	260.151478838053	-0.0152397231444931	0.161928141367976	-0.0941141114555336	0.925018510816945	0.999994000952611
EMLSAG00000002235	2.90793520302775	1.29347491299193	1.57211941420672	0.822758692058136	0.410645231518733	0.999994000952611
EMLSAG00000002236	1555.54534428215	-0.0835040614686345	0.0686335498509464	-1.21666534296977	0.223731570289474	0.999994000952611
EMLSAG00000002237	62114.3070100941	-0.0518978300969288	0.0263537163448332	-1.96927937668661	0.048921018096271	0.966480316830737
EMLSAG00000002238	2095.08139282736	-0.00746350994740214	0.0608349018756786	-0.122684671418628	0.902356802595831	0.999994000952611
EMLSAG00000002239	1699.9802821688	0.0324572657853198	0.0655844843484265	0.494892444574026	0.620676044222797	0.999994000952611
EMLSAG00000002240	152.118887551181	-0.192891698450583	0.21873301663637	-0.881859087470336	0.377853013873838	0.999994000952611
EMLSAG00000002241	820.535525747134	-0.00739119524732758	0.0930622523415462	-0.0794220541772541	0.936696927351442	0.999994000952611
EMLSAG00000002242	487.158222772566	-0.0407099270086638	0.120172123091661	-0.338763483254868	0.734787912472789	0.999994000952611
EMLSAG00000002243	551.747437899333	0.0536545652267587	0.111668049724042	0.480482692760838	0.63088420684864	0.999994000952611
EMLSAG00000002244	27.4601049846772	-0.185877117606279	0.480619581844692	-0.386744786579135	0.698945156295705	0.999994000952611
EMLSAG00000002245	1332.53411249122	0.0254587265490512	0.0742677800324856	0.342796385430065	0.731751645394669	0.999994000952611
EMLSAG00000002246	17.4561008540162	0.0115234470253755	0.62309693237611	0.0184938272468011	0.985244901868242	0.999994000952611
EMLSAG00000002247	9.08836565078289	-0.476414112992046	0.827095070578345	-0.576008889351637	0.564609173110702	0.999994000952611
EMLSAG00000002248	112.397610250645	-0.00519509298872914	0.244938824246392	-0.0212097571902412	0.983078330921897	0.999994000952611
EMLSAG00000002249	186.027246324564	0.0077346859982144	0.189238953986936	0.0408725890481742	0.967397469951199	0.999994000952611
EMLSAG00000002250	1356.79861721371	0.031151034705084	0.0756714276013642	0.411661781632918	0.680587341229696	0.999994000952611
EMLSAG00000002252	1254.60726421551	0.120074227464386	0.0860211329315565	1.39586893792627	0.162753966029559	0.999994000952611
EMLSAG00000002253	70.4670951852849	0.103242895903502	0.321457251031185	0.321171463926586	0.748080456008007	0.999994000952611
[truncated: 9,657 more rows]
