# Supplementary material for: Sex differences in the early life stages of the salmon louse Lepeophtheirus salmonis (Copepoda: Caligidae)
Source: PLoS One. 2022 Mar 31;17(3):e0266022. doi: 10.1371/journal.pone.0266022 (PMC8970357; doi:10.1371/journal.pone.0266022)
Supplement: S1 Script — (R) [file pone.0266022.s006.R]

#Command line commands to produce the Salmon result files
#salmon index -t Lepeophtheirus_salmonis.LSalAtl2s.cdna.all.fa.gz -i LSindex   #creates the index file
#salmon quant -i ../transkriptom/LSindex -l A -1 Sample_1_R1.fastq.gz -2 Sample_1_R2.fastq.gz --gcBias -p 3 --validateMappings  -o ../salmon/results/Sample_1_quant  #executed for each sample


library("tximport")
library("readr")
library("tximportData")
library("dplyr")
library("DESeq2")
library("ggplot2")
library("pheatmap")
library("genefilter")


sample_id <- dir(file.path("..", "results")) #Directory for results
samples<- file.path("..", "results", sample_id,"quant.sf") # File paths to the individual files
metadata<-read.table(file.path("..", "metadata", "samples.txt"), header = TRUE, stringsAsFactors=TRUE) #Table containing samples names, sex and egg string
metadata$path<-samples #adding the paths
rownames(metadata)<-metadata$Sample # Use sample names as row names
genenumbers<-1:13081 # L.salmonis genome contains 13081 genes 
transcriptnames<-sprintf("EMLSAT%011d", genenumbers) #makes a list with all EMLSAT-transcript numbers
genenames<-sprintf("EMLSAG%011d", genenumbers) #makes a list with all EMLSAG-gene numbers
transcriptgene<-data.frame(transcriptnames,genenames) #table containing EMLSAT and EMLSAG-numbers

txi <- tximport(metadata$path, type="salmon", tx2gene=transcriptgene) #reads the results from the Salmon-analysis

dsTxi_SexPlusEggstring <- DESeqDataSetFromTximport(txi, colData = metadata, design = ~ Sex + Eggstring) #Model taking into account sex and egg string
keep <- rowSums(counts(dsTxi_SexPlusEggstring)) >= 10
dsTxi_SexPlusEggstring <- dsTxi_SexPlusEggstring[keep,] #keep only genes with at least ten mapped reads
dsTxi_SexPlusEggstring<-DESeq(dsTxi_SexPlusEggstring) #run DESeq2
resSexPlusEggstring<-results(dsTxi_SexPlusEggstring,alpha=0.05,contrast = c("Sex","Female","Male")) #p<0.05
summary(resSexPlusEggstring)
write.csv(as.data.frame(resSexPlusEggstring), file="FoldChanges.csv")  #save Foldchanges

#PCA
vsd <- vst(dsTxi_SexPlusEggstring, blind=FALSE)
PCAdata<-plotPCA(vsd, intgroup=c("Sex", "Eggstring"), returnData=TRUE)
percentVar <- round(100 * attr(PCAdata, "percentVar"))
ggplot(PCAdata, aes(PC1, PC2, color=Sex, shape=Eggstring)) +
  geom_point(size=3) +
  xlab(paste0("PC1: ",percentVar[1],"% variance")) +
  ylab(paste0("PC2: ",percentVar[2],"% variance")) + 
  coord_fixed()

#Heatmap
AllChanges <- resSexPlusEggstring
rlogMatrix <- assay(vsd)
sigChanges <- rownames(AllChanges)[(AllChanges$padj < 0.05) & (!is.na(AllChanges$padj)) & (abs(AllChanges$log2FoldChange) > 1)]
sigMat <- rlogMatrix[rownames(rlogMatrix) %in% sigChanges,]
annoDF <- as.data.frame(colData(vsd)[,c("Eggstring","Sex"),drop=FALSE])
pheatmap(sigMat, scale="row",
         show_rownames = TRUE,
         annotation_col = annoDF)
