# Supplementary material for: Sex differences in the early life stages of the salmon louse Lepeophtheirus salmonis (Copepoda: Caligidae)
Source: PLoS One. 2022 Mar 31;17(3):e0266022. doi: 10.1371/journal.pone.0266022 (PMC8970357; doi:10.1371/journal.pone.0266022)
Supplement: S1 Appendix — (ZIP) [file pone.0266022.s007.zip]

Archive with 8 entries (7 files):
- originalgels/
- originalgels/E2F-cDNA.jpg
- originalgels/E2F-gDNA.jpg
- originalgels/ksr2-femspec.jpg
- originalgels/ksr2-unisex.jpg
- originalgels/prohibitin-femspec.jpg
- originalgels/prohibitin-unisex.jpg
- originalgels/EMLSAG00000009161.tiff
